# Supplementary material for: Structural characterization of the Plasmodium falciparum lactate transporter PfFNT alone and in complex with antimalarial compound MMV007839 reveals its inhibition mechanism
Source: PLoS Biol. 2021 Sep 9;19(9):e3001386. doi: 10.1371/journal.pbio.3001386 (PMC8428694; doi:10.1371/journal.pbio.3001386)
Supplement: S1 Data — ITC, isothermal titration calorimetry. (XLSX) [file pbio.3001386.s010.xlsx]

## Sheet: Fig. 2A (WT-repeat 1)
DP_X	DP_Y	Baseline_X	Baseline_Y	Fit_X	Fit_Y	NDH_X	NDH_Y
0.083333	0.002123			0.0246	-11.4908
0.1	0.001112			0.148287	-11.4891	0.148287	-11.6481
0.116667	0.000862			0.273107	-11.4848	0.273107	-11.7018
0.133333	0.000542			0.399059	-11.4774	0.399059	-11.6797
0.15	0.000321			0.526144	-11.4643	0.526144	-11.357
0.166667	-0.000149			0.654362	-11.4372	0.654362	-11.1173
0.183333	-0.000479			0.783712	-11.3572	0.783712	-11.2592
0.2	-0.00069			0.914196	-10.7254	0.914196	-10.6614
0.216667	-0.00078			1.04581	-3.58629	1.04581	-3.62107
0.233333	-0.000831			1.17856	-0.257886	1.17856	0.041473
0.25	-0.000752			1.31244	-0.072227	1.31244	0.001311
0.266667	-0.000643			1.44746	-0.032518	1.44746	-0.141503
0.283333	-0.000604			1.5836	-0.017581	1.5836	-0.041225
0.3	-0.000384			1.72088	-0.010247	1.72088	-0.035064
0.316667	-0.000355			1.85929	-0.006002	1.85929	0.020199
0.333333	-0.000286			1.99884	-0.003238	1.99884	-0.038111
0.35	-0.000168			2.13952	-0.001265	2.13952	-0.207255
0.366667	-0.000229			2.28133	0.00025	2.28133	-0.011988
0.383333	-0.00046			2.42427	0.001488	2.42427	0.036885
0.4	-0.000712
0.416667	-0.000873
0.433333	-0.000795
0.45	-0.000717
0.466667	-0.000578
0.483333	-0.00055
0.5	-0.000432
0.516667	-0.000113
0.533333	-9.5e-05
0.55	-9.7e-05
0.566667	-0.000239
0.583333	-6e-05
0.6	0.000288
0.616667	0.000537
0.633333	0.000565
0.65	0.000544
0.666667	0.000553
0.683333	0.000592
0.7	0.000621
0.716667	0.00071
0.733333	0.000859
0.75	0.000859
0.766667	0.000799
0.783333	0.000789
0.8	0.000908
0.816667	0.000729
0.833333	0.00051
0.85	0.0006
0.866667	0.000611
0.883333	0.000381
0.9	-0.000177
0.916667	-0.000336
0.933333	-0.000555
0.95	-0.000313
0.966667	-6.2e-05
0.983333	-0.00012
1	0.002342
1.01667	0.005313
1.03333	-0.000145
1.05	-0.011013
1.06667	-0.042591
1.08333	-0.091609
1.1	-0.119256
1.11667	-0.127254
1.13333	-0.115222
1.15	-0.09822
1.16667	-0.076217
1.18333	-0.049755
1.2	-0.034623
1.21667	-0.02463
1.23333	-0.017988
1.25	-0.010816
1.26667	-0.008093
1.28333	-0.006421
1.3	-0.006508
1.31667	-0.005956
1.33333	-0.005214
1.35	-0.004712
1.36667	-0.003989
1.38333	-0.003607
1.4	-0.003185
1.41667	-0.002763
1.43333	-0.002361
1.45	-0.001999
1.46667	-0.001497
1.48333	-0.001086
1.5	-0.000504
1.51667	-4.3e-05
1.53333	6.9e-05
1.55	0.00031
1.56667	0.000541
1.58333	0.000722
1.6	0.000973
1.61667	0.001004
1.63333	0.001334
1.65	0.001025
1.66667	0.001095
1.68333	0.001136
1.7	0.001255
1.71667	0.000965
1.73333	0.000815
1.75	0.000654
1.76667	0.000394
1.78333	4.2e-05
1.8	-0.000319
1.81667	-0.00048
1.83333	-0.000752
1.85	-0.000834
1.86667	-0.001026
1.88333	-0.001259
1.9	-0.001091
1.91667	-0.001094
1.93333	-0.001257
1.95	-0.00142
1.96667	-0.001524
1.98333	-0.001548
2	-0.001472
2.01667	-0.001667
2.03333	-0.001882
2.05	-0.001687
2.06667	-0.001432
2.08333	-0.001257
2.1	-0.001074
2.11667	-0.000781
2.13333	-0.000497
2.15	-0.000404
2.16667	-0.000391
2.18333	-0.0003
2.2	-0.000278
2.21667	-0.000267
2.23333	-0.000215
2.25	6e-06
2.26667	0.000266
2.28333	0.000205
2.3	-5.5e-05
2.31667	-0.000205
2.33333	-0.000426
2.35	-0.000439
2.36667	-0.000371
2.38333	-0.000383
2.4	-0.000416
2.41667	-0.000459
2.43333	-0.000733
2.45	-0.000468
2.46667	-0.000462
2.48333	-0.000396
2.5	-0.000372
2.51667	-0.000438
2.53333	-0.000474
2.55	-0.00057
2.56667	-0.000736
2.58333	-0.000794
2.6	-0.000572
2.61667	-0.00022
2.63333	-0.000238
2.65	-0.000286
2.66667	-0.000235
2.68333	-0.000265
2.7	-0.000184
2.71667	-2.3e-05
2.73333	4.7e-05
2.75	0.000237
2.76667	0.000257
2.78333	0.000416
2.8	0.000496
2.81667	0.000585
2.83333	0.000625
2.85	0.000944
2.86667	0.000813
2.88333	0.000612
2.9	0.000751
2.91667	0.00102
2.93333	0.001438
2.95	0.001297
2.96667	0.000506
2.98333	-0.000166
3	-0.001697
3.01667	-0.002849
3.03333	-0.00231
3.05	-0.017182
3.06667	-0.068414
3.08333	-0.185466
3.1	-0.340828
3.11667	-0.493889
3.13333	-0.604971
3.15	-0.646484
3.16667	-0.612946
3.18333	-0.533199
3.2	-0.422321
3.21667	-0.313584
3.23333	-0.229876
3.25	-0.168239
3.26667	-0.124842
3.28333	-0.091305
3.3	-0.073508
3.31667	-0.067182
3.33333	-0.057905
3.35	-0.051869
3.36667	-0.046562
3.38333	-0.043407
3.4	-0.040751
3.41667	-0.037315
3.43333	-0.034259
3.45	-0.030804
3.46667	-0.027658
3.48333	-0.023963
3.5	-0.021748
3.51667	-0.020033
3.53333	-0.018359
3.55	-0.016465
3.56667	-0.01487
3.58333	-0.013036
3.6	-0.011652
3.61667	-0.010638
3.63333	-0.009855
3.65	-0.008812
3.66667	-0.007749
3.68333	-0.006946
3.7	-0.006283
3.71667	-0.005361
3.73333	-0.004279
3.75	-0.003996
3.76667	-0.003784
3.78333	-0.003563
3.8	-0.003232
3.81667	-0.002891
3.83333	-0.00244
3.85	-0.002009
3.86667	-0.001399
3.88333	-0.001089
3.9	-0.001089
3.91667	-0.001129
3.93333	-0.00114
3.95	-0.001071
3.96667	-0.000952
3.98333	-0.000954
4	-0.000935
4.01667	-0.000587
4.03333	-0.00074
4.05	-0.000812
4.06667	-0.000795
4.08333	-0.000508
4.1	-0.000302
4.11667	-0.000166
4.13333	-0.00029
4.15	-0.000504
4.16667	-0.000568
4.18333	-0.000664
4.2	-0.000709
4.21667	-0.000565
4.23333	-0.000621
4.25	-0.000666
4.26667	-0.000673
4.28333	-0.000641
4.3	-0.000608
4.31667	-0.000665
4.33333	-0.000723
4.35	-0.000702
4.36667	-0.00063
4.38333	-0.000439
4.4	-0.000348
4.41667	-0.000317
4.43333	-0.000377
4.45	-0.000557
4.46667	-0.000297
4.48333	-0.000197
4.5	-0.000418
4.51667	-0.000299
4.53333	-5e-05
4.55	0.000159
4.56667	0.000408
4.58333	0.000386
4.6	0.000285
4.61667	0.000273
4.63333	0.000451
4.65	0.00073
4.66667	0.000798
4.68333	0.000756
4.7	0.000724
4.71667	0.000782
4.73333	0.00093
4.75	0.000458
4.76667	0.000206
4.78333	0.000244
4.8	0.000402
4.81667	0.00047
4.83333	0.000358
4.85	0.000146
4.86667	-0.000216
4.88333	-4.8e-05
4.9	0.00017
4.91667	0.000177
4.93333	0.000115
4.95	0.000783
4.96667	0.001031
4.98333	0.000859
5	0.001196
5.01667	0.003754
5.03333	-0.003619
5.05	-0.017541
5.06667	-0.064944
5.08333	-0.166796
5.1	-0.315259
5.11667	-0.463492
5.13333	-0.574324
5.15	-0.619317
5.16667	-0.6012
5.18333	-0.533284
5.2	-0.437207
5.21667	-0.33466
5.23333	-0.247774
5.25	-0.181927
5.26667	-0.139231
5.28333	-0.106914
5.3	-0.086848
5.31667	-0.073913
5.33333	-0.070547
5.35	-0.059551
5.36667	-0.050956
5.38333	-0.04476
5.4	-0.038126
5.41667	-0.033231
5.43333	-0.031056
5.45	-0.028561
5.46667	-0.026567
5.48333	-0.024433
5.5	-0.022719
5.51667	-0.021075
5.53333	-0.019341
5.55	-0.017618
5.56667	-0.016565
5.58333	-0.015762
5.6	-0.014449
5.61667	-0.012896
5.63333	-0.011654
5.65	-0.010712
5.66667	-0.009801
5.68333	-0.008749
5.7	-0.008087
5.71667	-0.007517
5.73333	-0.006706
5.75	-0.006336
5.76667	-0.005695
5.78333	-0.005045
5.8	-0.004576
5.81667	-0.004107
5.83333	-0.003638
5.85	-0.002909
5.86667	-0.002111
5.88333	-0.001703
5.9	-0.001585
5.91667	-0.001338
5.93333	-0.00127
5.95	-0.001144
5.96667	-0.001038
5.98333	-0.001022
6	-0.000836
6.01667	-0.0007
6.03333	-0.000306
6.05	-2.2e-05
6.06667	0.000223
6.08333	0.000307
6.1	0.000321
6.11667	0.000403
6.13333	6.6e-05
6.15	4.8e-05
6.16667	8.1e-05
6.18333	7.2e-05
6.2	-0.000278
6.21667	-0.000847
6.23333	-0.001077
6.25	-0.001036
6.26667	-0.001058
6.28333	-0.000809
6.3	-0.000761
6.31667	-0.000532
6.33333	-0.000524
6.35	-0.000768
6.36667	-0.001022
6.38333	-0.001436
6.4	-0.001499
6.41667	-0.001384
6.43333	-0.00115
6.45	-0.001096
6.46667	-0.001141
6.48333	-0.001087
6.5	-0.000864
6.51667	-0.000472
6.53333	-7.9e-05
6.55	0.000313
6.56667	0.000466
6.58333	0.000497
6.6	0.000289
6.61667	8e-05
6.63333	2.1e-05
6.65	-1.8e-05
6.66667	-0.000117
6.68333	-3.6e-05
6.7	0.000164
6.71667	0.000175
6.73333	0.000236
6.75	0.000346
6.76667	0.000577
6.78333	0.000868
6.8	0.000948
6.81667	0.000859
6.83333	0.00074
6.85	0.000611
6.86667	0.000522
6.88333	0.000453
6.9	0.000834
6.91667	0.001095
6.93333	0.001407
6.95	0.001208
6.96667	0.00051
6.98333	-0.000428
7	-0.000626
7.01667	0.000706
7.03333	-0.001111
7.05	-0.007369
7.06667	-0.047686
7.08333	-0.137413
7.1	-0.271551
7.11667	-0.409898
7.13333	-0.527225
7.15	-0.589802
7.16667	-0.585428
7.18333	-0.531555
7.2	-0.446361
7.21667	-0.352998
7.23333	-0.272304
7.25	-0.20935
7.26667	-0.156156
7.28333	-0.117432
7.3	-0.097168
7.31667	-0.082413
7.33333	-0.069159
7.35	-0.060775
7.36667	-0.05335
7.38333	-0.045986
7.4	-0.039801
7.41667	-0.037436
7.43333	-0.034611
7.45	-0.031336
7.46667	-0.028401
7.48333	-0.025006
7.5	-0.021621
7.51667	-0.018946
7.53333	-0.01763
7.55	-0.016485
7.56667	-0.015189
7.58333	-0.013624
7.6	-0.012138
7.61667	-0.011003
7.63333	-0.009907
7.65	-0.009331
7.66667	-0.008576
7.68333	-0.00827
7.7	-0.008014
7.71667	-0.007588
7.73333	-0.007032
7.75	-0.006526
7.76667	-0.00591
7.78333	-0.005484
7.8	-0.005188
7.81667	-0.004722
7.83333	-0.004376
7.85	-0.00425
7.86667	-0.003974
7.88333	-0.003697
7.9	-0.003521
7.91667	-0.003485
7.93333	-0.003439
7.95	-0.003323
7.96667	-0.003046
7.98333	-0.00266
8	-0.002134
8.01667	-0.001838
8.03333	-0.001681
8.05	-0.001605
8.06667	-0.001199
8.08333	-0.000983
8.1	-0.000697
8.11667	-0.0006
8.13333	-0.000534
8.15	-0.000768
8.16667	-0.000952
8.18333	-0.000696
8.2	-0.00093
8.21667	-0.001134
8.23333	-0.001178
8.25	-0.000772
8.26667	-0.000646
8.28333	-0.0011
8.3	-0.001254
8.31667	-0.001438
8.33333	-0.001762
8.35	-0.001787
8.36667	-0.002131
8.38333	-0.002175
8.4	-0.00237
8.41667	-0.002664
8.43333	-0.002679
8.45	-0.002663
8.46667	-0.003018
8.48333	-0.003122
8.5	-0.003267
8.51667	-0.003292
8.53333	-0.003287
8.55	-0.002912
8.56667	-0.002817
8.58333	-0.002672
8.6	-0.002657
8.61667	-0.002543
8.63333	-0.002348
8.65	-0.002103
8.66667	-0.001949
8.68333	-0.001815
8.7	-0.00145
8.71667	-0.001226
8.73333	-0.001192
8.75	-0.000998
8.76667	-0.000804
8.78333	-0.000651
8.8	-0.000467
8.81667	-0.000393
8.83333	-0.00025
8.85	-0.000117
8.86667	-0.000103
8.88333	2e-05
8.9	5.3e-05
8.91667	-0.000115
8.93333	-0.000192
8.95	-0.000179
8.96667	0.000173
8.98333	0.000296
9	0.000878
9.01667	0.00396
9.03333	0.000352
9.05	-0.009906
9.06667	-0.047034
9.08333	-0.133613
9.1	-0.258081
9.11667	-0.3872
9.13333	-0.496379
9.15	-0.549268
9.16667	-0.541857
9.18333	-0.495296
9.2	-0.423985
9.21667	-0.345154
9.23333	-0.276044
9.25	-0.215104
9.26667	-0.168374
9.28333	-0.132033
9.3	-0.106853
9.31667	-0.088694
9.33333	-0.075294
9.35	-0.070305
9.36667	-0.067075
9.38333	-0.058796
9.4	-0.050647
9.41667	-0.042828
9.43333	-0.036189
9.45	-0.0308
9.46667	-0.028191
9.48333	-0.025183
9.5	-0.022674
9.51667	-0.021106
9.53333	-0.019538
9.55	-0.01797
9.56667	-0.016462
9.58333	-0.015364
9.6	-0.013697
9.61667	-0.012239
9.63333	-0.010752
9.65	-0.009535
9.66667	-0.008848
9.68333	-0.008231
9.7	-0.007514
9.71667	-0.006587
9.73333	-0.006211
9.75	-0.006515
9.76667	-0.006208
9.78333	-0.005642
9.8	-0.005156
9.81667	-0.005041
9.83333	-0.004655
9.85	-0.004759
9.86667	-0.004514
9.88333	-0.004549
9.9	-0.004434
9.91667	-0.003548
9.93333	-0.002943
9.95	-0.002549
9.96667	-0.002554
9.98333	-0.00249
10	-0.002615
10.0167	-0.002741
10.0333	-0.002607
10.05	-0.002064
10.0667	-0.00172
10.0833	-0.001896
10.1	-0.002002
10.1167	-0.001799
10.1333	-0.001716
10.15	-0.002073
10.1667	-0.00235
10.1833	-0.002227
10.2	-0.001945
10.2167	-0.002083
10.2333	-0.00217
10.25	-0.002178
10.2667	-0.002016
10.2833	-0.001634
10.3	-0.001563
10.3167	-0.001481
10.3333	-0.001139
10.35	-0.000708
10.3667	-0.000657
10.3833	-0.000566
10.4	-0.000465
10.4167	-0.000814
10.4333	-0.000944
10.45	-0.001004
10.4667	-0.000953
10.4833	-0.000903
10.5	-0.000993
10.5167	-0.000803
10.5333	-0.000584
10.55	-0.000554
10.5667	-0.000594
10.5833	-0.000795
10.6	-0.000506
10.6167	-0.000337
10.6333	-0.000228
10.65	-7.8e-05
10.6667	-5.9e-05
10.6833	-2e-05
10.7	8.9e-05
10.7167	4.8e-05
10.7333	0.000357
10.75	0.000736
10.7667	0.000955
10.7833	0.000984
10.8	0.000864
10.8167	0.000783
10.8333	0.000713
10.85	0.000812
10.8667	0.000912
10.8833	0.000802
10.9	0.000732
10.9167	0.000662
10.9333	0.000782
10.95	0.001163
10.9667	0.000993
10.9833	0.000533
11	0.002324
11.0167	0.005135
11.0333	0.003806
11.05	-0.006514
11.0667	-0.042333
11.0833	-0.116652
11.1	-0.230631
11.1167	-0.3542
11.1333	-0.453979
11.15	-0.500108
11.1667	-0.497357
11.1833	-0.457757
11.2	-0.399426
11.2167	-0.332435
11.2333	-0.271134
11.25	-0.224283
11.2667	-0.186593
11.2833	-0.157712
11.3	-0.129381
11.3167	-0.112061
11.3333	-0.097191
11.35	-0.086771
11.3667	-0.071931
11.3833	-0.058611
11.4	-0.054831
11.4167	-0.050552
11.4333	-0.045922
11.45	-0.038723
11.4667	-0.034754
11.4833	-0.031945
11.5	-0.029726
11.5167	-0.028098
11.5333	-0.026069
11.55	-0.023831
11.5667	-0.021704
11.5833	-0.019556
11.6	-0.017549
11.6167	-0.015841
11.6333	-0.014445
11.65	-0.013469
11.6667	-0.012382
11.6833	-0.011306
11.7	-0.01038
11.7167	-0.009465
11.7333	-0.008341
11.75	-0.007176
11.7667	-0.006051
11.7833	-0.005317
11.8	-0.004814
11.8167	-0.004191
11.8333	-0.003809
11.85	-0.003466
11.8667	-0.003054
11.8833	-0.002593
11.9	-0.002142
11.9167	-0.001851
11.9333	-0.00133
11.95	-0.001061
11.9667	-0.001132
11.9833	-0.001263
12	-0.001234
12.0167	-0.001116
12.0333	-0.000979
12.05	-0.000953
12.0667	-0.001056
12.0833	-0.001
12.1	-0.001134
12.1167	-0.00115
12.1333	-0.001247
12.15	-0.001173
12.1667	-0.000999
12.1833	-0.000976
12.2	-0.001065
12.2167	-0.001295
12.2333	-0.001434
12.25	-0.001533
12.2667	-0.001763
12.2833	-0.001736
12.3	-0.001578
12.3167	-0.00145
12.3333	-0.001142
12.35	-0.000916
12.3667	-0.000782
12.3833	-0.000427
12.4	-0.000292
12.4167	-0.000137
12.4333	-5.4e-05
12.45	-0.000212
12.4667	-1e-05
12.4833	2e-06
12.5	-0.000226
12.5167	-0.000465
12.5333	-0.000275
12.55	-0.000165
12.5667	-0.000245
12.5833	-0.000126
12.6	0.000253
12.6167	0.000331
12.6333	5.9e-05
12.65	7e-06
12.6667	-0.000165
12.6833	-9.8e-05
12.7	-8.1e-05
12.7167	-0.000214
12.7333	-0.000247
12.75	-0.00031
12.7667	-0.000304
12.7833	5.2e-05
12.8	0.000318
12.8167	0.000705
12.8333	0.000751
12.85	0.000777
12.8667	0.000853
12.8833	0.001079
12.9	0.001015
12.9167	0.001191
12.9333	0.001197
12.95	0.001513
12.9667	0.002069
12.9833	0.001685
13	0.001551
13.0167	0.000988
13.0333	-0.002046
13.05	-0.00708
13.0667	-0.034583
13.0833	-0.094047
13.1	-0.19226
13.1167	-0.301653
13.1333	-0.386377
13.15	-0.42634
13.1667	-0.423453
13.1833	-0.389656
13.2	-0.345439
13.2167	-0.300672
13.2333	-0.261525
13.25	-0.231048
13.2667	-0.20209
13.2833	-0.182133
13.3	-0.161355
13.3167	-0.143108
13.3333	-0.13016
13.35	-0.115332
13.3667	-0.101904
13.3833	-0.091517
13.4	-0.083098
13.4167	-0.07228
13.4333	-0.062132
13.45	-0.053194
13.4667	-0.047495
13.4833	-0.043147
13.5	-0.040038
13.5167	-0.036289
13.5333	-0.032751
13.55	-0.029502
13.5667	-0.026662
13.5833	-0.024633
13.6	-0.022414
13.6167	-0.020885
13.6333	-0.019235
13.65	-0.016895
13.6667	-0.015445
13.6833	-0.014786
13.7	-0.013886
13.7167	-0.013045
13.7333	-0.011925
13.75	-0.011065
13.7667	-0.010304
13.7833	-0.009334
13.8	-0.008783
13.8167	-0.008452
13.8333	-0.008271
13.85	-0.00779
13.8667	-0.007428
13.8833	-0.006977
13.9	-0.006275
13.9167	-0.005673
13.9333	-0.005311
13.95	-0.004709
13.9667	-0.004327
13.9833	-0.003744
14	-0.003292
14.0167	-0.003069
14.0333	-0.002646
14.05	-0.002683
14.0667	-0.00287
14.0833	-0.002777
14.1	-0.002534
14.1167	-0.00224
14.1333	-0.001806
14.15	-0.001822
14.1667	-0.002048
14.1833	-0.002113
14.2	-0.002359
14.2167	-0.002584
14.2333	-0.002799
14.25	-0.002924
14.2667	-0.002779
14.2833	-0.002293
14.3	-0.002097
14.3167	-0.002002
14.3333	-0.002146
14.35	-0.00244
14.3667	-0.002403
14.3833	-0.002057
14.4	-0.00217
14.4167	-0.002283
14.4333	-0.002176
14.45	-0.001878
14.4667	-0.001661
14.4833	-0.001423
14.5	-0.001426
14.5167	-0.001467
14.5333	-0.001149
14.55	-0.00101
14.5667	-0.001091
14.5833	-0.001383
14.6	-0.001543
14.6167	-0.001283
14.6333	-0.000914
14.65	-0.000504
14.6667	-0.000204
14.6833	-0.000234
14.7	4.7e-05
14.7167	0.000288
14.7333	0.000468
14.75	0.00056
14.7667	0.000391
14.7833	0.000533
14.8	0.000555
14.8167	0.000557
14.8333	0.000359
14.85	0.000302
14.8667	0.000245
14.8833	0.000178
14.9	0.000161
14.9167	0.000295
14.9333	-0.000151
14.95	-0.000707
14.9667	-0.001013
14.9833	-0.000799
15	-0.000414
15.0167	0.002301
15.0333	0.000296
15.05	-0.008619
15.0667	-0.025993
15.0833	-0.077227
15.1	-0.154951
15.1167	-0.238815
15.1333	-0.304389
15.15	-0.327812
15.1667	-0.320725
15.1833	-0.288118
15.2	-0.253241
15.2167	-0.224343
15.2333	-0.200126
15.25	-0.180848
15.2667	-0.167469
15.2833	-0.159141
15.3	-0.148113
15.3167	-0.140064
15.3333	-0.133525
15.35	-0.126926
15.3667	-0.117927
15.3833	-0.108068
15.4	-0.098928
15.4167	-0.096958
15.4333	-0.090728
15.45	-0.086218
15.4667	-0.080498
15.4833	-0.067307
15.5	-0.065866
15.5167	-0.062015
15.5333	-0.054464
15.55	-0.051843
15.5667	-0.049591
15.5833	-0.047159
15.6	-0.044227
15.6167	-0.041455
15.6333	-0.038783
15.65	-0.03596
15.6667	-0.033258
15.6833	-0.031265
15.7	-0.029272
15.7167	-0.027019
15.7333	-0.025186
15.75	-0.022852
15.7667	-0.020879
15.7833	-0.019375
15.8	-0.018111
15.8167	-0.016957
15.8333	-0.015542
15.85	-0.013978
15.8667	-0.013044
15.8833	-0.012269
15.9	-0.011364
15.9167	-0.010238
15.9333	-0.009453
15.95	-0.008988
15.9667	-0.008372
15.9833	-0.007787
16	-0.007091
16.0167	-0.006455
16.0333	-0.005849
16.05	-0.005382
16.0667	-0.005076
16.0833	-0.004619
16.1	-0.004223
16.1167	-0.003956
16.1333	-0.003589
16.15	-0.003111
16.1667	-0.002784
16.1833	-0.002517
16.2	-0.002319
16.2167	-0.002111
16.2333	-0.001913
16.25	-0.001706
16.2667	-0.001458
16.2833	-0.001539
16.3	-0.001631
16.3167	-0.001522
16.3333	-0.001514
16.35	-0.001485
16.3667	-0.001596
16.3833	-0.001467
16.4	-0.001288
16.4167	-0.001059
16.4333	-0.000879
16.45	-0.00071
16.4667	-0.00074
16.4833	-0.0008
16.5	-0.000791
16.5167	-0.000821
16.5333	-0.00084
16.55	-0.00087
16.5667	-0.00087
16.5833	-0.00092
16.6	-0.000819
16.6167	-0.000558
16.6333	-0.000447
16.65	-0.000527
16.6667	-0.000376
16.6833	-0.000114
16.7	6.7e-05
16.7167	0.000159
16.7333	0.000461
16.75	0.000522
16.7667	0.000265
16.7833	0.000197
16.8	0.00031
16.8167	0.000482
16.8333	0.000506
16.85	0.000509
16.8667	0.000723
16.8833	0.000987
16.9	0.00108
16.9167	0.001185
16.9333	0.0013
16.95	0.000975
16.9667	1e-05
16.9833	0.000374
17	0.00025
17.0167	-0.000124
17.0333	0.001042
17.05	-0.003342
17.0667	-0.014176
17.0833	-0.052989
17.1	-0.108133
17.1167	-0.160566
17.1333	-0.206119
17.15	-0.209352
17.1667	-0.181855
17.1833	-0.141718
17.2	-0.101761
17.2167	-0.078053
17.2333	-0.055696
17.25	-0.048058
17.2667	-0.048101
17.2833	-0.046893
17.3	-0.046186
17.3167	-0.044328
17.3333	-0.042441
17.35	-0.040923
17.3667	-0.039116
17.3833	-0.037308
17.4	-0.035381
17.4167	-0.033673
17.4333	-0.031876
17.45	-0.030299
17.4667	-0.028401
17.4833	-0.026524
17.5	-0.025467
17.5167	-0.024271
17.5333	-0.022824
17.55	-0.021647
17.5667	-0.020541
17.5833	-0.019595
17.6	-0.018509
17.6167	-0.017542
17.6333	-0.016417
17.65	-0.015481
17.6667	-0.014736
17.6833	-0.014441
17.7	-0.013966
17.7167	-0.013491
17.7333	-0.012927
17.75	-0.012463
17.7667	-0.01201
17.7833	-0.011216
17.8	-0.010553
17.8167	-0.01009
17.8333	-0.009498
17.85	-0.008985
17.8667	-0.008523
17.8833	-0.008002
17.9	-0.007331
17.9167	-0.006651
17.9333	-0.00636
17.95	-0.005849
17.9667	-0.005111
17.9833	-0.004632
18	-0.004073
18.0167	-0.003714
18.0333	-0.003296
18.05	-0.00273
18.0667	-0.002363
18.0833	-0.001887
18.1	-0.00133
18.1167	-0.001085
18.1333	-0.001031
18.15	-0.001087
18.1667	-0.001023
18.1833	-0.000959
18.2	-0.000917
18.2167	-0.001035
18.2333	-0.001074
18.25	-0.001213
18.2667	-0.001181
18.2833	-0.001143
18.3	-0.001164
18.3167	-0.001456
18.3333	-0.001598
18.35	-0.00161
18.3667	-0.001455
18.3833	-0.00146
18.4	-0.001505
18.4167	-0.001539
18.4333	-0.001405
18.45	-0.001174
18.4667	-0.001142
18.4833	-0.0012
18.5	-0.001119
18.5167	-0.000989
18.5333	-0.0009
18.55	-0.000862
18.5667	-0.000774
18.5833	-0.000545
18.6	-0.000679
18.6167	-0.000674
18.6333	-0.000528
18.65	-0.000403
18.6667	-0.000128
18.6833	-1.4e-05
18.7	5.8e-05
18.7167	4.1e-05
18.7333	5.4e-05
18.75	0.000287
18.7667	0.000318
18.7833	0.000188
18.8	0.000159
18.8167	0.0003
18.8333	0.000451
18.85	0.00065
18.8667	0.00079
18.8833	0.001099
18.9	0.001419
18.9167	0.001548
18.9333	0.001686
18.95	0.001765
18.9667	0.002233
18.9833	0.002452
19	0.003479
19.0167	0.003907
19.0333	0.002224
19.05	-0.001098
19.0667	-0.009281
19.0833	-0.041734
19.1	-0.088297
19.1167	-0.131011
19.1333	-0.161794
19.15	-0.157927
19.1667	-0.124132
19.1833	-0.082026
19.2	-0.04325
19.2167	-0.012265
19.2333	-0.001499
19.25	0.007946
19.2667	0.00902
19.2833	0.006575
19.3	0.00407
19.3167	0.001654
19.3333	0.000238
19.35	-0.000808
19.3667	-0.001444
19.3833	-0.00174
19.4	-0.001887
19.4167	-0.001984
19.4333	-0.002691
19.45	-0.003228
19.4667	-0.003745
19.4833	-0.003953
19.5	-0.004001
19.5167	-0.003959
19.5333	-0.003667
19.55	-0.003385
19.5667	-0.002974
19.5833	-0.002603
19.6	-0.002212
19.6167	-0.001841
19.6333	-0.00159
19.65	-0.00126
19.6667	-0.00112
19.6833	-0.00101
19.7	-0.00072
19.7167	-0.00063
19.7333	-0.000371
19.75	-0.000131
19.7667	8.8e-05
19.7833	7.7e-05
19.8	0.000226
19.8167	0.000344
19.8333	0.000442
19.85	0.000541
19.8667	0.000549
19.8833	0.000617
19.9	0.000634
19.9167	0.000671
19.9333	0.000749
19.95	0.000796
19.9667	0.000733
19.9833	0.000619
20	0.000706
20.0167	0.000742
20.0333	0.000608
20.05	0.000804
20.0667	0.000719
20.0833	0.000555
20.1	0.00065
20.1167	0.000826
20.1333	0.00089
20.15	0.000914
20.1667	0.000509
20.1833	-7.7e-05
20.2	-0.000633
20.2167	-0.00086
20.2333	-0.001147
20.25	-0.001134
20.2667	-0.001341
20.2833	-0.001519
20.3	-0.002258
20.3167	-0.001896
20.3333	-0.001625
20.35	-0.002063
20.3667	-0.002303
20.3833	-0.001864
20.4	-0.001124
20.4167	-0.000794
20.4333	-0.000654
20.45	-0.000545
20.4667	-0.000386
20.4833	0.000333
20.5	0.000192
20.5167	0.000321
20.5333	0.000589
20.55	0.000628
20.5667	0.000717
20.5833	0.000845
20.6	0.000874
20.6167	0.001083
20.6333	0.001213
20.65	0.001202
20.6667	0.001201
20.6833	0.001181
20.7	0.001051
20.7167	0.000891
20.7333	0.000721
20.75	0.000571
20.7667	0.000622
20.7833	0.000563
20.8	0.000685
20.8167	0.000626
20.8333	0.000717
20.85	0.00063
20.8667	0.000552
20.8833	0.000434
20.9	0.000227
20.9167	-0.000141
20.9333	-0.000598
20.95	-0.000744
20.9667	-0.000271
20.9833	-0.000118
21	-9.4e-05
21.0167	-0.00113
21.0333	0.000795
21.05	0.003169
21.0667	-0.007147
21.0833	-0.040742
21.1	-0.087237
21.1167	-0.135442
21.1333	-0.165847
21.15	-0.160522
21.1667	-0.125707
21.1833	-0.083361
21.2	-0.039086
21.2167	-0.01189
21.2333	0.003185
21.25	0.010332
21.2667	0.009278
21.2833	0.006314
21.3	0.00361
21.3167	0.001866
21.3333	0.000673
21.35	0.00025
21.3667	-0.000214
21.3833	-0.000657
21.4	-0.00132
21.4167	-0.002123
21.4333	-0.002317
21.45	-0.00254
21.4667	-0.002413
21.4833	-0.002495
21.5	-0.002528
21.5167	-0.002461
21.5333	-0.002264
21.55	-0.001867
21.5667	-0.001719
21.5833	-0.001542
21.6	-0.001395
21.6167	-0.001597
21.6333	-0.00159
21.65	-0.001273
21.6667	-0.000805
21.6833	-0.000628
21.7	-0.00015
21.7167	0.000147
21.7333	0.000114
21.75	-0.000328
21.7667	-0.000371
21.7833	-0.000474
21.8	-0.000806
21.8167	-0.000819
21.8333	-0.000782
21.85	-0.000605
21.8667	-0.000828
21.8833	-0.000881
21.9	-0.000924
21.9167	-0.000857
21.9333	-0.00055
21.95	-0.000393
21.9667	-0.000427
21.9833	-0.0005
22	-0.000493
22.0167	-0.000337
22.0333	-0.0003
22.05	-0.000134
22.0667	0.000182
22.0833	0.000308
22.1	0.000334
22.1167	9e-05
22.1333	2.6e-05
22.15	-0.000169
22.1667	-0.000293
22.1833	-0.000187
22.2	-0.000112
22.2167	-0.000137
22.2333	6.9e-05
22.25	0.000114
22.2667	-5.1e-05
22.2833	-0.000186
22.3	-0.000252
22.3167	-7.7e-05
22.3333	-9.2e-05
22.35	-0.000178
22.3667	-0.000234
22.3833	-0.000209
22.4	-0.000125
22.4167	-8.1e-05
22.4333	-8.7e-05
22.45	-0.000153
22.4667	0.0001
22.4833	0.000244
22.5	0.000268
22.5167	0.000211
22.5333	0.000184
22.55	0.000248
22.5667	0.000191
22.5833	0.000104
22.6	7e-06
22.6167	-0.00014
22.6333	-0.000377
22.65	-0.000434
22.6667	-0.000422
22.6833	-0.000469
22.7	-0.000396
22.7167	-0.000444
22.7333	-0.000432
22.75	-0.000179
22.7667	-9.7e-05
22.7833	-4.5e-05
22.8	-3e-06
22.8167	0
22.8333	-1.8e-05
22.85	-1.6e-05
22.8667	-8.4e-05
22.8833	6.8e-05
22.9	0.00015
22.9167	0.000392
22.9333	0.000534
22.95	0.000886
22.9667	0.000949
22.9833	0.000661
23	0.000163
23.0167	-2.5e-05
23.0333	0.002447
23.05	-0.0015
23.0667	-0.010178
23.0833	-0.029356
23.1	-0.068983
23.1167	-0.116811
23.1333	-0.153898
23.15	-0.162926
23.1667	-0.138953
23.1833	-0.091671
23.2	-0.053728
23.2167	-0.020586
23.2333	0.002447
23.25	0.01331
23.2667	0.016543
23.2833	0.016275
23.3	0.012738
23.3167	0.004371
23.3333	-0.002096
23.35	-0.004193
23.3667	-0.00584
23.3833	-0.006637
23.4	-0.006124
23.4167	-0.00613
23.4333	-0.006097
23.45	-0.006394
23.4667	-0.006661
23.4833	-0.006257
23.5	-0.005624
23.5167	-0.00506
23.5333	-0.004637
23.55	-0.004623
23.5667	-0.004489
23.5833	-0.004075
23.6	-0.003722
23.6167	-0.003828
23.6333	-0.003674
23.65	-0.00349
23.6667	-0.003096
23.6833	-0.002712
23.7	-0.002368
23.7167	-0.002053
23.7333	-0.001909
23.75	-0.001875
23.7667	-0.00207
23.7833	-0.001886
23.8	-0.001561
23.8167	-0.001526
23.8333	-0.001752
23.85	-0.001517
23.8667	-0.001402
23.8833	-0.001127
23.9	-0.000822
23.9167	-0.000757
23.9333	-0.000312
23.95	-0.000177
23.9667	-0.000211
23.9833	-0.000126
24	-6e-05
24.0167	-5.5e-05
24.0333	-2.9e-05
24.05	-0.000164
24.0667	-0.000238
24.0833	-0.000182
24.1	-6e-06
24.1167	0.00016
24.1333	0.000326
24.15	0.000223
24.1667	0.000159
24.1833	0.000175
24.2	0.000141
24.2167	-5.2e-05
24.2333	-0.000145
24.25	-9.8e-05
24.2667	-0.000192
24.2833	-0.000275
24.3	-0.000428
24.3167	-0.000571
24.3333	-0.000614
24.35	-0.000557
24.3667	-0.000499
24.3833	-0.000282
24.4	-0.000104
24.4167	-0.000127
24.4333	-0.00016
24.45	-0.000112
24.4667	6e-06
24.4833	0.000274
24.5	0.000312
24.5167	0.0003
24.5333	0.000319
24.55	0.000338
24.5667	0.000197
24.5833	3.5e-05
24.6	0.000224
24.6167	0.000334
24.6333	0.000393
24.65	0.000513
24.6667	0.000673
24.6833	0.000662
24.7	0.000713
24.7167	0.000613
24.7333	0.000414
24.75	0.000244
24.7667	0.000185
24.7833	0.000146
24.8	4.7e-05
24.8167	-0.000152
24.8333	-0.000101
24.85	2.1e-05
24.8667	-2.7e-05
24.8833	0.000154
24.9	0.000146
24.9167	-0.000132
24.9333	-0.00026
24.95	-0.000428
24.9667	-0.000206
24.9833	0.000566
25	0.000318
25.0167	-0.000589
25.0333	-0.000797
25.05	-0.000985
25.0667	-0.005252
25.0833	-0.02735
25.1	-0.070687
25.1167	-0.124965
25.1333	-0.158802
25.15	-0.16614
25.1667	-0.139468
25.1833	-0.096345
25.2	-0.048963
25.2167	-0.01262
25.2333	0.013092
25.25	0.017134
25.2667	0.014527
25.2833	0.011739
25.3	0.009041
25.3167	0.002013
25.3333	-0.003595
25.35	-0.005273
25.3667	-0.005541
25.3833	-0.005239
25.4	-0.004537
25.4167	-0.004246
25.4333	-0.003834
25.45	-0.003603
25.4667	-0.003361
25.4833	-0.0031
25.5	-0.002959
25.5167	-0.002928
25.5333	-0.002797
25.55	-0.002656
25.5667	-0.002416
25.5833	-0.002126
25.6	-0.001805
25.6167	-0.001705
25.6333	-0.001625
25.65	-0.001446
25.6667	-0.001396
25.6833	-0.001387
25.7	-0.001358
25.7167	-0.001248
25.7333	-0.00124
25.75	-0.001211
25.7667	-0.001073
25.7833	-0.001225
25.8	-0.001246
25.8167	-0.001209
25.8333	-0.001052
25.85	-0.000945
25.8667	-0.000727
25.8833	-0.000561
25.9	-0.000654
25.9167	-0.000678
25.9333	-0.000792
25.95	-0.000596
25.9667	-0.00055
25.9833	-0.000415
26	-0.000129
26.0167	0.000136
26.0333	0.000311
26.05	0.000316
26.0667	0.000371
26.0833	0.000426
26.1	0.000521
26.1167	0.000725
26.1333	0.00071
26.15	0.000725
26.1667	0.000849
26.1833	0.000824
26.2	0.000768
26.2167	0.000743
26.2333	0.000837
26.25	0.000832
26.2667	0.000906
26.2833	0.000841
26.3	0.000885
26.3167	0.00079
26.3333	0.000474
26.35	0.000138
26.3667	-2.8e-05
26.3833	-8.4e-05
26.4	-0.0001
26.4167	-0.000266
26.4333	-0.000492
26.45	-0.000638
26.4667	-0.000745
26.4833	-0.000892
26.5	-0.000728
26.5167	-0.000585
26.5333	-0.000653
26.55	-0.00076
26.5667	-0.000708
26.5833	-0.000525
26.6	-0.000803
26.6167	-0.000982
26.6333	-0.00096
26.65	-0.000839
26.6667	-0.000857
26.6833	-0.000776
26.7	-0.000645
26.7167	-0.000554
26.7333	-0.000463
26.75	8e-06
26.7667	0.000298
26.7833	0.000689
26.8	0.000779
26.8167	0.00064
26.8333	0.00042
26.85	0.000441
26.8667	0.000491
26.8833	0.000342
26.9	0.000572
26.9167	0.000613
26.9333	0.000873
26.95	0.000954
26.9667	0.000995
26.9833	5e-06
27	-0.001314
27.0167	-0.000343
27.0333	0.000328
27.05	0.001379
27.0667	-0.00169
27.0833	-0.022369
27.1	-0.063578
27.1167	-0.116327
27.1333	-0.153565
27.15	-0.164194
27.1667	-0.145423
27.1833	-0.101071
27.2	-0.05495
27.2167	-0.017178
27.2333	0.006203
27.25	0.012685
27.2667	0.015717
27.2833	0.016259
27.3	0.01314
27.3167	0.004202
27.3333	-0.001576
27.35	-0.003094
27.3667	-0.004072
27.3833	-0.0046
27.4	-0.004888
27.4167	-0.004536
27.4333	-0.003853
27.45	-0.003381
27.4667	-0.003249
27.4833	-0.003527
27.5	-0.003834
27.5167	-0.004082
27.5333	-0.003989
27.55	-0.003847
27.5667	-0.003554
27.5833	-0.003192
27.6	-0.003009
27.6167	-0.002586
27.6333	-0.002154
27.65	-0.002521
27.6667	-0.002938
27.6833	-0.003125
27.7	-0.002772
27.7167	-0.002919
27.7333	-0.002646
27.75	-0.002123
27.7667	-0.00209
27.7833	-0.001927
27.8	-0.001954
27.8167	-0.001671
27.8333	-0.001147
27.85	-0.000804
27.8667	-0.000601
27.8833	-0.000618
27.9	-0.000954
27.9167	-0.000911
27.9333	-0.000607
27.95	-0.000324
27.9667	-0.00026
27.9833	0.000163
28	0.000137
28.0167	0.00027
28.0333	0.000464
28.05	0.000758
28.0667	0.000982
28.0833	0.000745
28.1	0.000869
28.1167	0.001373
28.1333	0.001217
28.15	0.000861
28.1667	0.000625
28.1833	0.000778
28.2	0.000902
28.2167	0.000466
28.2333	-0.00013
28.25	-0.000225
28.2667	-0.000111
28.2833	0.000143
28.3	0.000417
28.3167	0.000581
28.3333	0.000605
28.35	0.000599
28.3667	0.000804
28.3833	0.000658
28.4	0.000332
28.4167	0.000137
28.4333	9.1e-05
28.45	0.000175
28.4667	0.00042
28.4833	0.000694
28.5	0.000998
28.5167	0.001073
28.5333	0.001137
28.55	0.001162
28.5667	0.001126
28.5833	0.001081
28.6	0.000875
28.6167	0.00073
28.6333	0.000575
28.65	0.000469
28.6667	0.000374
28.6833	0.000168
28.7	7.3e-05
28.7167	8e-06
28.7333	-0.000228
28.75	-0.000173
28.7667	0.000172
28.7833	0.000257
28.8	0.000171
28.8167	0.000116
28.8333	-9.9e-05
28.85	-0.000165
28.8667	-0.00038
28.8833	-0.000265
28.9	0
28.9167	-6.6e-05
28.9333	-0.000151
28.95	9.4e-05
28.9667	0.000618
28.9833	-0.000547
29	-0.001342
29.0167	-0.001198
29.0333	0.000697
29.05	-0.000158
29.0667	-0.005584
29.0833	-0.025989
29.1	-0.070004
29.1167	-0.11894
29.1333	-0.158585
29.15	-0.168741
29.1667	-0.143076
29.1833	-0.098682
29.2	-0.052747
29.2167	-0.017663
29.2333	0.008612
29.25	0.019266
29.2667	0.01752
29.2833	0.013355
29.3	0.009789
29.3167	0.005913
29.3333	0.002097
29.35	-0.001699
29.3667	-0.005825
29.3833	-0.00679
29.4	-0.006636
29.4167	-0.005292
29.4333	-0.004219
29.45	-0.003755
29.4667	-0.003751
29.4833	-0.003657
29.5	-0.003374
29.5167	-0.00318
29.5333	-0.002956
29.55	-0.002283
29.5667	-0.001739
29.5833	-0.001286
29.6	-0.000803
29.6167	-0.000419
29.6333	-0.000216
29.65	-7.3e-05
29.6667	-0.00013
29.6833	8.3e-05
29.7	0.000526
29.7167	0.000749
29.7333	0.000911
29.75	0.001194
29.7667	0.001467
29.7833	0.001559
29.8	0.001482
29.8167	0.001624
29.8333	0.001516
29.85	0.001638
29.8667	0.00184
29.8833	0.001822
29.9	0.001784
29.9167	0.001806
29.9333	0.001827
29.95	0.001699
29.9667	0.001351
29.9833	0.000932
30	0.000553
30.0167	0.000304
30.0333	0.000445
30.05	0.000426
30.0667	0.000337
30.0833	0.000668
30.1	0.000748
30.1167	0.000669
30.1333	0.000829
30.15	0.000669
30.1667	0.000549
30.1833	0.000329
30.2	0.0002
30.2167	0.000169
30.2333	5.8e-05
30.25	-6.2e-05
30.2667	0.000257
30.2833	0.000216
30.3	-5.5e-05
30.3167	-0.000177
30.3333	-0.000208
30.35	-0.00033
30.3667	-0.000462
30.3833	-0.000415
30.4	-0.000437
30.4167	-0.00073
30.4333	-0.001143
30.45	-0.001126
30.4667	-0.001
30.4833	-0.000904
30.5	-0.000738
30.5167	-0.000522
30.5333	-0.000437
30.55	-0.000372
30.5667	-0.000178
30.5833	-2.3e-05
30.6	0.000152
30.6167	0.000226
30.6333	0.00024
30.65	-7e-06
30.6667	0.000127
30.6833	0.000241
30.7	0.000314
30.7167	0.000197
30.7333	0.0005
30.75	0.000693
30.7667	0.000596
30.7833	0.000398
30.8	0.000291
30.8167	0.000213
30.8333	0.000386
30.85	0.000548
30.8667	0.00022
30.8833	-9.8e-05
30.9	-0.000287
30.9167	4.5e-05
30.9333	-0.000193
30.95	-0.000612
30.9667	-0.000441
30.9833	-0.000709
31	-0.002088
31.0167	-0.003547
31.0333	-0.002226
31.05	-0.000966
31.0667	-0.005175
31.0833	-0.024134
31.1	-0.067714
31.1167	-0.115524
31.1333	-0.158343
31.15	-0.168303
31.1667	-0.141523
31.1833	-0.096903
31.2	-0.049683
31.2167	-0.011024
31.2333	0.012936
31.25	0.022986
31.2667	0.020615
31.2833	0.016644
31.3	0.012904
31.3167	0.007623
31.3333	2.2e-05
31.35	-0.006269
31.3667	-0.00553
31.3833	-0.004661
31.4	-0.004052
31.4167	-0.003823
31.4333	-0.003284
31.45	-0.003065
31.4667	-0.003177
31.4833	-0.003218
31.5	-0.00314
31.5167	-0.002961
31.5333	-0.002603
31.55	-0.002484
31.5667	-0.002516
31.5833	-0.002448
31.6	-0.00242
31.6167	-0.002291
31.6333	-0.002253
31.65	-0.002265
31.6667	-0.002217
31.6833	-0.002329
31.7	-0.002301
31.7167	-0.002013
31.7333	-0.001915
31.75	-0.001687
31.7667	-0.001509
31.7833	-0.001511
31.8	-0.001353
31.8167	-0.001215
31.8333	-0.001077
31.85	-0.000959
31.8667	-0.000651
31.8833	-0.000453
31.9	-0.000305
31.9167	-8.7e-05
31.9333	0.000122
31.95	0.00028
31.9667	0.000548
31.9833	0.000898
32	0.001107
32.0167	0.001216
32.0333	0.001255
32.05	0.001205
32.0667	0.001255
32.0833	0.001426
32.1	0.001356
32.1167	0.001517
32.1333	0.001538
32.15	0.00159
32.1667	0.001532
32.1833	0.001594
32.2	0.001456
32.2167	0.001178
32.2333	0.000961
32.25	0.000914
32.2667	0.000827
32.2833	0.000839
32.3	0.000733
32.3167	0.000476
32.3333	0.000229
32.35	0.000122
32.3667	-3.4e-05
32.3833	-0.000392
32.4	-0.000469
32.4167	-0.000516
32.4333	-0.000633
32.45	-0.000851
32.4667	-0.001109
32.4833	-0.001198
32.5	-0.001376
32.5167	-0.001614
32.5333	-0.001673
32.55	-0.001964
32.5667	-0.002024
32.5833	-0.001834
32.6	-0.001984
32.6167	-0.001956
32.6333	-0.001758
32.65	-0.00149
32.6667	-0.001322
32.6833	-0.001124
32.7	-0.001138
32.7167	-0.000952
32.7333	-0.000806
32.75	-0.00062
32.7667	-0.000523
32.7833	-0.000168
32.8	3.7e-05
32.8167	0.000292
32.8333	0.000677
32.85	0.000932
32.8667	0.001176
32.8833	0.001301
32.9	0.001435
32.9167	0.00149
32.9333	0.001524
32.95	0.001689
32.9667	0.002134
32.9833	0.002398
33	0.002593
33.0167	0.001157
33.0333	-0.001138
33.05	-0.002473
33.0667	-0.005188
33.0833	-0.020193
33.1	-0.061639
33.1167	-0.111414
33.1333	-0.149939
33.15	-0.169174
33.1667	-0.153019
33.1833	-0.112623
33.2	-0.061578
33.2167	-0.023773
33.2333	0.002832
33.25	0.019308
33.2667	0.022363
33.2833	0.015759
33.3	0.011654
33.3167	0.00636
33.3333	-0.000355
33.35	-0.003969
33.3667	-0.006173
33.3833	-0.005707
[truncated: 338 more rows]

## Sheet: Fig. 2A (WT-repeat2)
DP_X	DP_Y	Baseline_X	Baseline_Y	Fit_X	Fit_Y	NDH_X	NDH_Y
0.083333	0.000157			0.01997	-7.98301
0.1	0.001123			0.120422	-7.98246	0.120422	-7.78061
0.116667	0.001208			0.22187	-7.98095	0.22187	-7.81469
0.133333	0.001404			0.324312	-7.9784	0.324312	-7.88689
0.15	0.00159			0.427749	-7.97467	0.427749	-7.95851
0.166667	0.001535			0.532182	-7.96945	0.532182	-8.02772
0.183333	0.001221			0.63761	-7.96204	0.63761	-8.01524
0.2	0.000926			0.744033	-7.95063	0.744033	-7.98897
0.216667	0.000922			0.851451	-7.92897	0.851451	-8.27124
0.233333	0.000817			0.959864	-7.86166	0.959864	-7.87062
0.25	0.000692			1.06927	-6.9238	1.06927	-6.89536
0.266667	0.000627			1.17968	-1.0792	1.17968	-1.10765
0.283333	0.000492			1.29107	-0.090325	1.29107	-0.003435
0.3	0.000306			1.40347	-0.028349	1.40347	0.124273
0.316667	0.000201			1.51686	-0.012106	1.51686	0.072281
0.333333	-2.5e-05			1.63124	-0.005292	1.63124	0.036628
0.35	-0.000642			1.74662	-0.001621
0.366667	-0.000989			1.86299	0.000719	1.86299	-0.243791
0.383333	-0.001106			1.98036	0.002406	1.98036	-0.093617
0.4	-0.001263
0.416667	-0.001432
0.433333	-0.001741
0.45	-0.002231
0.466667	-0.00268
0.483333	-0.0028
0.5	-0.003042
0.516667	-0.003554
0.533333	-0.003896
0.55	-0.004148
0.566667	-0.004581
0.583333	-0.004875
0.6	-0.005209
0.616667	-0.005733
0.633333	-0.006018
0.65	-0.006062
0.666667	-0.006136
0.683333	-0.006281
0.7	-0.006695
0.716667	-0.007089
0.733333	-0.007741
0.75	-0.007881
0.766667	-0.008082
0.783333	-0.008532
0.8	-0.008792
0.816667	-0.008264
0.833333	-0.007684
0.85	-0.009024
0.866667	-0.008233
0.883333	0.017567
0.9	0.034655
0.916667	0.036775
0.933333	0.030624
0.95	0.023334
0.966667	0.014736
0.983333	0.011799
1	0.001442
1.01667	-0.001724
1.03333	-0.004761
1.05	-0.012841
1.06667	-0.029315
1.08333	-0.041879
1.1	-0.043453
1.11667	-0.042587
1.13333	-0.03994
1.15	-0.036812
1.16667	-0.034035
1.18333	-0.030777
1.2	-0.028439
1.21667	-0.026768
1.23333	-0.02502
1.25	-0.023562
1.26667	-0.022074
1.28333	-0.020617
1.3	-0.019292
1.31667	-0.017826
1.33333	-0.016749
1.35	-0.016033
1.36667	-0.015285
1.38333	-0.014361
1.4	-0.013287
1.41667	-0.012613
1.43333	-0.01217
1.45	-0.011681
1.46667	-0.011141
1.48333	-0.010552
1.5	-0.010142
1.51667	-0.009832
1.53333	-0.009525
1.55	-0.009411
1.56667	-0.009257
1.58333	-0.009273
1.6	-0.009198
1.61667	-0.008855
1.63333	-0.008547
1.65	-0.00829
1.66667	-0.007933
1.68333	-0.007815
1.7	-0.007897
1.71667	-0.007868
1.73333	-0.007689
1.75	-0.00746
1.76667	-0.00734
1.78333	-0.00736
1.8	-0.00741
1.81667	-0.007611
1.83333	-0.007661
1.85	-0.007609
1.86667	-0.00751
1.88333	-0.007482
1.9	-0.007433
1.91667	-0.007355
1.93333	-0.007562
1.95	-0.007716
1.96667	-0.00773
1.98333	-0.007874
2	-0.007967
2.01667	-0.007887
2.03333	-0.007775
2.05	-0.007812
2.06667	-0.00776
2.08333	-0.007777
2.1	-0.007831
2.11667	-0.007664
2.13333	-0.007506
2.15	-0.007169
2.16667	-0.007012
2.18333	-0.006991
2.2	-0.006951
2.21667	-0.00678
2.23333	-0.006519
2.25	-0.006308
2.26667	-0.006185
2.28333	-0.006043
2.3	-0.00594
2.31667	-0.005657
2.33333	-0.005454
2.35	-0.005561
2.36667	-0.005528
2.38333	-0.005444
2.4	-0.005541
2.41667	-0.005338
2.43333	-0.005195
2.45	-0.005113
2.46667	-0.00514
2.48333	-0.005208
2.5	-0.005057
2.51667	-0.004806
2.53333	-0.004816
2.55	-0.004936
2.56667	-0.004975
2.58333	-0.004868
2.6	-0.004881
2.61667	-0.005065
2.63333	-0.005228
2.65	-0.005292
2.66667	-0.00511
2.68333	-0.004878
2.7	-0.004436
2.71667	-0.004344
2.73333	-0.004214
2.75	-0.004299
2.76667	-0.004133
2.78333	-0.004058
2.8	-0.004112
2.81667	-0.004141
2.83333	-0.004273
2.85	-0.004495
2.86667	-0.004307
2.88333	-0.004069
2.9	-0.003908
2.91667	-0.004099
2.93333	-0.00476
2.95	-0.005241
2.96667	-0.005202
2.98333	-0.005451
3	-0.007131
3.01667	-0.0076
3.03333	-0.00577
3.05	-0.014711
3.06667	-0.046578
3.08333	-0.103376
3.1	-0.173994
3.11667	-0.246401
3.13333	-0.296772
3.15	-0.309366
3.16667	-0.297751
3.18333	-0.265916
3.2	-0.235191
3.21667	-0.20139
3.23333	-0.176011
3.25	-0.152333
3.26667	-0.139464
3.28333	-0.126006
3.3	-0.114482
3.31667	-0.101999
3.33333	-0.090726
3.35	-0.081623
3.36667	-0.069761
3.38333	-0.066163
3.4	-0.058045
3.41667	-0.048558
3.43333	-0.0436
3.45	-0.037913
3.46667	-0.02867
3.48333	-0.026546
3.5	-0.023523
3.51667	-0.02056
3.53333	-0.018618
3.55	-0.017078
3.56667	-0.015278
3.58333	-0.013759
3.6	-0.012099
3.61667	-0.010061
3.63333	-0.008374
3.65	-0.007037
3.66667	-0.00607
3.68333	-0.005393
3.7	-0.004718
3.71667	-0.004073
3.73333	-0.003269
3.75	-0.003074
3.76667	-0.002909
3.78333	-0.002546
3.8	-0.002213
3.81667	-0.001879
3.83333	-0.001646
3.85	-0.001243
3.86667	-0.00099
3.88333	-0.000678
3.9	-0.000395
3.91667	-0.000262
3.93333	-0.00036
3.95	-0.000327
3.96667	-0.000384
3.98333	-0.000261
4	-0.000259
4.01667	0.000104
4.03333	0.000258
4.05	0.000522
4.06667	0.000745
4.08333	0.000989
4.1	0.001344
4.11667	0.001359
4.13333	0.001614
4.15	0.001669
4.16667	0.001675
4.18333	0.001732
4.2	0.001729
4.21667	0.001536
4.23333	0.001244
4.25	0.001031
4.26667	0.000911
4.28333	0.00087
4.3	0.000569
4.31667	0.000279
4.33333	0.000138
4.35	0.000119
4.36667	0.00017
4.38333	0.000211
4.4	0.000142
4.41667	0.000183
4.43333	0.000145
4.45	0.000227
4.46667	0.000109
4.48333	-0.000149
4.5	-0.000347
4.51667	-0.000365
4.53333	-0.000282
4.55	-0.0004
4.56667	-0.000338
4.58333	-0.000236
4.6	-6.3e-05
4.61667	1.9e-05
4.63333	0.000221
4.65	0.000363
4.66667	0.000534
4.68333	0.000435
4.7	0.000197
4.71667	1.8e-05
4.73333	-0.000171
4.75	-0.000291
4.76667	-0.000231
4.78333	-0.000501
4.8	-0.000411
4.81667	-0.000171
4.83333	7e-06
4.85	-0.000245
4.86667	-0.000767
4.88333	-0.000998
4.9	-0.001522
4.91667	-0.002466
4.93333	-0.00244
4.95	-0.002394
4.96667	-0.002418
4.98333	-0.004244
5	-0.00427
5.01667	-0.001877
5.03333	-0.002883
5.05	-0.01583
5.06667	-0.052468
5.08333	-0.111987
5.1	-0.182345
5.11667	-0.249314
5.13333	-0.295653
5.15	-0.312683
5.16667	-0.296884
5.18333	-0.265194
5.2	-0.227725
5.21667	-0.200956
5.23333	-0.175478
5.25	-0.15593
5.26667	-0.138082
5.28333	-0.123314
5.3	-0.111727
5.31667	-0.09962
5.33333	-0.089344
5.35	-0.078267
5.36667	-0.06969
5.38333	-0.063975
5.4	-0.054879
5.41667	-0.047454
5.43333	-0.043058
5.45	-0.036403
5.46667	-0.032458
5.48333	-0.030453
5.5	-0.027419
5.51667	-0.024754
5.53333	-0.02214
5.55	-0.019566
5.56667	-0.017842
5.58333	-0.015758
5.6	-0.013824
5.61667	-0.01227
5.63333	-0.010366
5.65	-0.008252
5.66667	-0.006779
5.68333	-0.005605
5.7	-0.004791
5.71667	-0.004148
5.73333	-0.003564
5.75	-0.002831
5.76667	-0.002107
5.78333	-0.001723
5.8	-0.00114
5.81667	-0.000466
5.83333	-0.000232
5.85	-0.000139
5.86667	-6.5e-05
5.88333	4e-05
5.9	0.000174
5.91667	0.000188
5.93333	0.000282
5.95	0.000357
5.96667	0.000251
5.98333	0.000236
6	8.1e-05
6.01667	-2.4e-05
6.03333	5.2e-05
6.05	0.000137
6.06667	0.000283
6.08333	0.000488
6.1	0.000544
6.11667	0.000771
6.13333	0.000838
6.15	0.000714
6.16667	0.000791
6.18333	0.000848
6.2	0.000776
6.21667	0.000673
6.23333	0.000551
6.25	0.000508
6.26667	0.000416
6.28333	0.000355
6.3	0.000433
6.31667	0.000491
6.33333	0.0006
6.35	0.000398
6.36667	0.000177
6.38333	-0.000175
6.4	-0.000506
6.41667	-0.000818
6.43333	-0.000949
6.45	-0.000971
6.46667	-0.001143
6.48333	-0.001205
6.5	-0.001237
6.51667	-0.000839
6.53333	-0.000631
6.55	-0.000623
6.56667	-0.000606
6.58333	-0.000768
6.6	-0.000481
6.61667	-0.000704
6.63333	-0.000837
6.65	-0.00058
6.66667	-0.000213
6.68333	0.000293
6.7	0.0004
6.71667	0.000406
6.73333	0.000313
6.75	0.000389
6.76667	0.000436
6.78333	0.000262
6.8	0.000309
6.81667	0.000415
6.83333	0.000242
6.85	9.8e-05
6.86667	0.000395
6.88333	0.000361
6.9	0.000128
6.91667	6.4e-05
6.93333	-0.000109
6.95	-0.000242
6.96667	-0.000756
6.98333	-0.000209
7	-0.000152
7.01667	-0.001165
7.03333	-0.002739
7.05	-0.012722
7.06667	-0.042365
7.08333	-0.092028
7.1	-0.158911
7.11667	-0.224944
7.13333	-0.280597
7.15	-0.30602
7.16667	-0.301632
7.18333	-0.277095
7.2	-0.242988
7.21667	-0.21271
7.23333	-0.184123
7.25	-0.160165
7.26667	-0.144567
7.28333	-0.13151
7.3	-0.120062
7.31667	-0.104704
7.33333	-0.093416
7.35	-0.082558
7.36667	-0.07315
7.38333	-0.067702
7.4	-0.058403
7.41667	-0.049275
7.43333	-0.045647
7.45	-0.042628
7.46667	-0.038969
7.48333	-0.033051
7.5	-0.029252
7.51667	-0.025493
7.53333	-0.022074
7.55	-0.019174
7.56667	-0.017035
7.58333	-0.014896
7.6	-0.013336
7.61667	-0.012027
7.63333	-0.010497
7.65	-0.008667
7.66667	-0.007847
7.68333	-0.007117
7.7	-0.006076
7.71667	-0.005006
7.73333	-0.004065
7.75	-0.003174
7.76667	-0.002374
7.78333	-0.001843
7.8	-0.001631
7.81667	-0.00178
7.83333	-0.001689
7.85	-0.001587
7.86667	-0.001445
7.88333	-0.001203
7.9	-0.000901
7.91667	-0.000599
7.93333	-0.000137
7.95	0.000146
7.96667	0.000209
7.98333	6.1e-05
8	0.000114
8.01667	0.000217
8.03333	0.000201
8.05	1.5e-05
8.06667	-3.2e-05
8.08333	-1.8e-05
8.1	0.000166
8.11667	0.00046
8.13333	0.000415
8.15	0.000489
8.16667	0.000434
8.18333	0.000469
8.2	0.000464
8.21667	0.000399
8.23333	0.000145
8.25	9e-05
8.26667	-0.000114
8.28333	-0.000259
8.3	-0.000223
8.31667	-0.000107
8.33333	-0.000211
8.35	-0.000235
8.36667	-0.000189
8.38333	-0.000182
8.4	-0.000206
8.41667	-0.00035
8.43333	-0.000504
8.45	-0.000417
8.46667	-0.000321
8.48333	-0.000385
8.5	-0.000328
8.51667	-0.000252
8.53333	-0.000255
8.55	-0.000299
8.56667	-0.000292
8.58333	-0.000285
8.6	-0.000209
8.61667	-8.2e-05
8.63333	-0.000205
8.65	-0.000278
8.66667	-0.000151
8.68333	-0.000154
8.7	2.3e-05
8.71667	0.00024
8.73333	0.000317
8.75	0.000345
8.76667	0.000392
8.78333	0.00028
8.8	0.000328
8.81667	0.000255
8.83333	0.000214
8.85	0.000202
8.86667	0.00038
8.88333	0.000378
8.9	0.000307
8.91667	0.000556
8.93333	0.000635
8.95	-4.6e-05
8.96667	-0.000167
8.98333	0.000102
9	-0.000299
9.01667	0.000581
9.03333	0.000601
9.05	-0.00886
9.06667	-0.03465
9.08333	-0.07743
9.1	-0.14753
9.11667	-0.21243
9.13333	-0.26801
9.15	-0.30098
9.16667	-0.30325
9.18333	-0.284719
9.2	-0.254019
9.21667	-0.221619
9.23333	-0.191758
9.25	-0.167598
9.26667	-0.147387
9.28333	-0.137007
9.3	-0.125016
9.31667	-0.110806
9.33333	-0.097975
9.35	-0.089944
9.36667	-0.082654
9.38333	-0.073883
9.4	-0.065633
9.41667	-0.058022
9.43333	-0.048752
9.45	-0.041621
9.46667	-0.038131
9.48333	-0.034081
9.5	-0.03001
9.51667	-0.02598
9.53333	-0.02227
9.55	-0.01952
9.56667	-0.01737
9.58333	-0.01579
9.6	-0.01404
9.61667	-0.01239
9.63333	-0.01091
9.65	-0.008781
9.66667	-0.006791
9.68333	-0.005321
9.7	-0.004252
9.71667	-0.003763
9.73333	-0.003364
9.75	-0.003005
9.76667	-0.002286
9.78333	-0.001648
9.8	-0.001169
9.81667	-0.000521
9.83333	-0.000303
9.85	1.6e-05
9.86667	0.000203
9.88333	0.000261
9.9	0.000338
9.91667	0.000376
9.93333	0.000193
9.95	-3e-05
9.96667	-4.4e-05
9.98333	-0.000157
10	-0.000171
10.0167	-0.000174
10.0333	-0.000239
10.05	-0.000104
10.0667	-0.000158
10.0833	-0.000253
10.1	-0.000308
10.1167	-0.000364
10.1333	-0.000269
10.15	-0.000305
10.1667	-0.000411
10.1833	-0.000417
10.2	-0.000424
10.2167	-0.000461
10.2333	-0.000508
10.25	-0.000435
10.2667	-0.000443
10.2833	-0.000471
10.3	-0.000529
10.3167	-0.000367
10.3333	-0.000135
10.35	-0.000173
10.3667	-0.000192
10.3833	-0.000291
10.4	-0.00037
10.4167	-0.000869
10.4333	-0.001128
10.45	-0.000707
10.4667	-0.000296
10.4833	-4.5e-05
10.5	0.000116
10.5167	0.000617
10.5333	0.000837
10.55	0.000598
10.5667	0.000929
10.5833	0.000921
10.6	0.000822
10.6167	0.000374
10.6333	0.000456
10.65	0.000447
10.6667	0.000539
10.6833	0.000712
10.7	0.001074
10.7167	0.000967
10.7333	0.00038
10.75	0.000343
10.7667	0.000467
10.7833	0.00047
10.8	0.000344
10.8167	0.000377
10.8333	0.000262
10.85	-5.4e-05
10.8667	7.1e-05
10.8833	0.000145
10.9	-4e-05
10.9167	-8.5e-05
10.9333	-0.00048
10.95	-0.000564
10.9667	-0.001149
10.9833	-0.001834
11	-0.002768
11.0167	-0.001422
11.0333	-0.001666
11.05	-0.008641
11.0667	-0.033565
11.0833	-0.083359
11.1	-0.143362
11.1167	-0.208026
11.1333	-0.26136
11.15	-0.292174
11.1667	-0.300097
11.1833	-0.284331
11.2	-0.253285
11.2167	-0.222338
11.2333	-0.196872
11.25	-0.174315
11.2667	-0.156609
11.2833	-0.139142
11.3	-0.123246
11.3167	-0.110599
11.3333	-0.100103
11.35	-0.088446
11.3667	-0.08211
11.3833	-0.074913
11.4	-0.069987
11.4167	-0.061051
11.4333	-0.053175
11.45	-0.043698
11.4667	-0.035252
11.4833	-0.032986
11.5	-0.03053
11.5167	-0.027264
11.5333	-0.022358
11.55	-0.016793
11.5667	-0.014287
11.5833	-0.012602
11.6	-0.010776
11.6167	-0.009321
11.6333	-0.008326
11.65	-0.007241
11.6667	-0.006616
11.6833	-0.006131
11.7	-0.005516
11.7167	-0.004492
11.7333	-0.004068
11.75	-0.003704
11.7667	-0.00306
11.7833	-0.002486
11.8	-0.001983
11.8167	-0.001749
11.8333	-0.001726
11.85	-0.001673
11.8667	-0.00149
11.8833	-0.001408
11.9	-0.001196
11.9167	-0.001133
11.9333	-0.001001
11.95	-0.001
11.9667	-0.000999
11.9833	-0.000818
12	-0.000637
12.0167	-0.000556
12.0333	-0.000246
12.05	-7.6e-05
12.0667	-0.000156
12.0833	-7.7e-05
12.1	-4.7e-05
12.1167	-0.000218
12.1333	-0.00027
12.15	-0.000262
12.1667	-0.000254
12.1833	-0.000255
12.2	-0.000219
12.2167	-3.2e-05
12.2333	-0.000145
12.25	-0.000358
12.2667	-0.000342
12.2833	-0.000196
12.3	-0.000211
12.3167	-0.000175
12.3333	-0.000159
12.35	-0.000205
12.3667	-0.00031
12.3833	-0.000416
12.4	-0.000292
12.4167	-0.000278
12.4333	-0.000334
12.45	-0.000181
12.4667	-2.8e-05
12.4833	0.000105
12.5	0.000148
12.5167	0.000361
12.5333	0.000533
12.55	0.000466
12.5667	0.000328
12.5833	0.00045
12.6	0.000542
12.6167	0.000494
12.6333	0.000386
12.65	0.000248
12.6667	0.000289
12.6833	0.00033
12.7	0.000202
12.7167	-2.7e-05
12.7333	-0.000146
12.75	-8.5e-05
12.7667	-6.4e-05
12.7833	-8.3e-05
12.8	-0.000252
12.8167	-0.000382
12.8333	-0.000331
12.85	-0.000361
12.8667	-0.000551
12.8833	-0.000391
12.9	-0.00037
12.9167	-0.000341
12.9333	-0.000131
12.95	0.000209
12.9667	0.000239
12.9833	-9.2e-05
13	0.000148
13.0167	0.000947
13.0333	-0.001063
13.05	-0.007834
13.0667	-0.023894
13.0833	-0.061275
13.1	-0.114956
13.1167	-0.177986
13.1333	-0.232967
13.15	-0.269008
13.1667	-0.288628
13.1833	-0.279909
13.2	-0.260869
13.2167	-0.23398
13.2333	-0.20999
13.25	-0.18434
13.2667	-0.162171
13.2833	-0.147271
13.3	-0.131041
13.3167	-0.113651
13.3333	-0.102561
13.35	-0.094091
13.3667	-0.082911
13.3833	-0.073171
13.4	-0.06576
13.4167	-0.059769
13.4333	-0.055528
13.45	-0.048228
13.4667	-0.041767
13.4833	-0.035785
13.5	-0.031514
13.5167	-0.027932
13.5333	-0.02515
13.55	-0.022538
13.5667	-0.020096
13.5833	-0.018013
13.6	-0.016421
13.6167	-0.014788
13.6333	-0.012605
13.65	-0.011361
13.6667	-0.010527
13.6833	-0.009444
13.7	-0.00821
13.7167	-0.007115
13.7333	-0.00614
13.75	-0.005255
13.7667	-0.00462
13.7833	-0.003825
13.8	-0.003168
13.8167	-0.002701
13.8333	-0.002715
13.85	-0.002538
13.8667	-0.002291
13.8833	-0.002103
13.9	-0.001794
13.9167	-0.001516
13.9333	-0.001328
13.95	-0.001109
13.9667	-0.000878
13.9833	-0.001048
14	-0.001338
14.0167	-0.001298
14.0333	-0.001156
14.05	-0.001174
14.0667	-0.001092
14.0833	-0.001079
14.1	-0.001237
14.1167	-0.001063
14.1333	-0.000728
14.15	-0.000294
14.1667	-9.9e-05
14.1833	-4.4e-05
14.2	6.3e-05
14.2167	0.00036
14.2333	0.000527
14.25	0.000625
14.2667	0.000803
14.2833	0.001003
14.3	0.001333
14.3167	0.001613
14.3333	0.001733
14.35	0.001635
14.3667	0.001478
14.3833	0.001592
14.4	0.001645
14.4167	0.001608
14.4333	0.001523
14.45	0.001489
14.4667	0.001375
14.4833	0.001351
14.5	0.001287
14.5167	0.000995
14.5333	0.000772
14.55	0.00056
14.5667	0.000328
14.5833	0.000196
14.6	-7.6e-05
14.6167	-0.000278
14.6333	-0.00056
14.65	-0.000811
14.6667	-0.000943
14.6833	-0.001066
14.7	-0.001088
14.7167	-0.001271
14.7333	-0.001383
14.75	-0.001346
14.7667	-0.001321
14.7833	-0.001345
14.8	-0.001319
14.8167	-0.001133
14.8333	-0.001129
14.85	-0.001136
14.8667	-0.001013
14.8833	-0.001089
14.9	-0.001066
14.9167	-0.000745
14.9333	-0.000534
14.95	-0.000114
14.9667	0.000157
14.9833	2.8e-05
15	-0.000574
15.0167	-0.000536
15.0333	0.002652
15.05	-0.00069
15.0667	-0.011083
15.0833	-0.036168
15.1	-0.085472
15.1167	-0.143237
15.1333	-0.196721
15.15	-0.233537
15.1667	-0.259554
15.1833	-0.267011
15.2	-0.258248
15.2167	-0.245555
15.2333	-0.227464
15.25	-0.201073
15.2667	-0.179473
15.2833	-0.158283
15.3	-0.143822
15.3167	-0.130613
15.3333	-0.117545
15.35	-0.104027
15.3667	-0.092839
15.3833	-0.084111
15.4	-0.075465
15.4167	-0.06537
15.4333	-0.062744
15.45	-0.057138
15.4667	-0.045963
15.4833	-0.040459
15.5	-0.036216
15.5167	-0.032742
15.5333	-0.029049
15.55	-0.025726
15.5667	-0.023114
15.5833	-0.020703
15.6	-0.018732
15.6167	-0.0167
15.6333	-0.01448
15.65	-0.013191
15.6667	-0.011972
15.6833	-0.009952
15.7	-0.008303
15.7167	-0.007055
15.7333	-0.006178
15.75	-0.005581
15.7667	-0.004554
15.7833	-0.003687
15.8	-0.003161
15.8167	-0.002646
15.8333	-0.002091
15.85	-0.001565
15.8667	-0.00118
15.8833	-0.000967
15.9	-0.000874
15.9167	-0.00068
15.9333	-0.000507
15.95	-0.000344
15.9667	-0.000163
15.9833	5.9e-05
16	8e-05
16.0167	7.2e-05
16.0333	-8.7e-05
16.05	-0.000338
16.0667	-0.000528
16.0833	-0.000528
16.1	-0.000519
16.1167	-0.00059
16.1333	-0.000732
16.15	-0.001104
16.1667	-0.001446
16.1833	-0.001628
16.2	-0.001401
16.2167	-0.001275
16.2333	-0.001628
16.25	-0.001752
16.2667	-0.001685
16.2833	-0.00169
16.3	-0.001835
16.3167	-0.00189
16.3333	-0.001574
16.35	-0.001889
16.3667	-0.002064
16.3833	-0.001839
16.4	-0.001814
16.4167	-0.002009
16.4333	-0.002163
16.45	-0.001917
16.4667	-0.001741
16.4833	-0.002104
16.5	-0.002068
16.5167	-0.00225
16.5333	-0.00189
16.55	-0.00102
16.5667	-0.00151
16.5833	0.00109
16.6	0.006255
16.6167	0.010821
16.6333	0.011757
16.65	0.008893
16.6667	0.007359
16.6833	0.005463
16.7	0.004397
16.7167	0.00325
16.7333	0.002104
16.75	0.001409
16.7667	0.00111
16.7833	0.000541
16.8	-0.000678
16.8167	-0.000947
16.8333	-0.001044
16.85	-0.001357
16.8667	-0.00173
16.8833	-0.001994
16.9	-0.002187
16.9167	-0.002397
16.9333	-0.002036
16.95	-0.001564
16.9667	-0.001383
16.9833	-0.001661
17	-0.002736
17.0167	-0.0046
17.0333	-0.003494
17.05	-0.002549
17.0667	-0.012583
17.0833	-0.032333
17.1	-0.070693
17.1167	-0.116803
17.1333	-0.166234
17.15	-0.204063
17.1667	-0.22872
17.1833	-0.242867
17.2	-0.244773
17.2167	-0.23629
17.2333	-0.223565
17.25	-0.208058
17.2667	-0.189822
17.2833	-0.172975
17.3	-0.161228
17.3167	-0.14831
17.3333	-0.13692
17.35	-0.122851
17.3667	-0.108291
17.3833	-0.097722
17.4	-0.08472
17.4167	-0.079448
17.4333	-0.072006
17.45	-0.064413
17.4667	-0.058541
17.4833	-0.052077
17.5	-0.047422
17.5167	-0.041738
17.5333	-0.033323
17.55	-0.029848
17.5667	-0.026812
17.5833	-0.023586
17.6	-0.020489
17.6167	-0.017793
17.6333	-0.015446
17.65	-0.013598
17.6667	-0.0125
17.6833	-0.011401
17.7	-0.010413
17.7167	-0.009325
17.7333	-0.007905
17.75	-0.006626
17.7667	-0.005727
17.7833	-0.004807
17.8	-0.003927
17.8167	-0.003367
17.8333	-0.003117
17.85	-0.003036
17.8667	-0.002926
17.8833	-0.002735
17.9	-0.002394
17.9167	-0.002173
17.9333	-0.001763
17.95	-0.001512
17.9667	-0.00136
17.9833	-0.001599
18	-0.001648
18.0167	-0.001427
18.0333	-0.001296
18.05	-0.001095
18.0667	-0.000923
18.0833	-0.000892
18.1	-0.000771
18.1167	-0.00077
18.1333	-0.00093
18.15	-0.000929
18.1667	-0.000768
18.1833	-0.000677
18.2	-0.000497
18.2167	-0.000327
18.2333	-0.000357
18.25	-0.000367
18.2667	-0.000267
18.2833	-0.000278
18.3	-0.000159
18.3167	-0.00032
18.3333	-0.000491
18.35	-0.000532
18.3667	-0.000505
18.3833	-0.000377
18.4	-0.000249
18.4167	-9.2e-05
18.4333	3.5e-05
18.45	0.000131
18.4667	3.7e-05
18.4833	-0.000117
18.5	-1e-06
18.5167	0.000244
18.5333	0.000128
18.55	-4.8e-05
18.5667	-4.4e-05
18.5833	3.1e-05
18.6	0.000163
18.6167	0.000175
18.6333	0.000157
18.65	0.000289
18.6667	0.000111
18.6833	-0.000159
18.7	-0.000189
18.7167	-0.00013
18.7333	-0.00026
18.75	-0.00059
18.7667	-0.000873
18.7833	-0.000786
18.8	-0.000599
18.8167	-0.000602
18.8333	-0.000736
18.85	-0.000782
18.8667	-0.000598
18.8833	-0.000533
18.9	-0.000759
18.9167	-0.000906
18.9333	-0.000714
18.95	-0.000943
18.9667	-0.000991
18.9833	-0.000859
19	-0.000959
19.0167	0.00051
19.0333	0.0008
19.05	-0.002071
19.0667	-0.007872
19.0833	-0.027024
19.1	-0.060576
19.1167	-0.097679
19.1333	-0.132931
19.15	-0.162294
19.1667	-0.184898
19.1833	-0.196012
19.2	-0.199486
19.2167	-0.19955
19.2333	-0.197044
19.25	-0.19294
19.2667	-0.182735
19.2833	-0.17404
19.3	-0.163755
19.3167	-0.15503
19.3333	-0.142066
19.35	-0.130262
19.3667	-0.120058
19.3833	-0.108724
19.4	-0.09889
19.4167	-0.092206
19.4333	-0.082242
19.45	-0.076878
19.4667	-0.067124
19.4833	-0.06069
19.5	-0.050966
19.5167	-0.045342
19.5333	-0.042938
19.55	-0.040615
19.5667	-0.0361
19.5833	-0.028836
19.6	-0.024581
19.6167	-0.022057
19.6333	-0.020402
19.65	-0.018157
19.6667	-0.016031
19.6833	-0.014096
19.7	-0.012401
19.7167	-0.011095
19.7333	-0.009988
19.75	-0.009272
19.7667	-0.008645
19.7833	-0.007869
19.8	-0.006941
19.8167	-0.005943
19.8333	-0.005244
19.85	-0.004446
19.8667	-0.003698
19.8833	-0.003198
19.9	-0.002697
19.9167	-0.002407
19.9333	-0.002027
19.95	-0.001806
19.9667	-0.001443
19.9833	-0.001121
20	-0.000668
20.0167	-0.000425
20.0333	-0.000101
20.05	0.000255
20.0667	0.000421
20.0833	0.000727
20.1	0.000993
20.1167	0.00112
20.1333	0.00122
20.15	0.00144
20.1667	0.0015
20.1833	0.0016
20.2	0.001622
20.2167	0.001816
20.2333	0.00198
20.25	0.001994
20.2667	0.001769
20.2833	0.001846
20.3	0.001564
20.3167	0.001162
20.3333	0.00117
20.35	0.001208
20.3667	0.0012
20.3833	0.000691
20.4	0.000143
20.4167	-7.5e-05
20.4333	-0.000124
20.45	-0.00019
20.4667	-0.000226
20.4833	-0.000352
20.5	-0.000388
20.5167	-0.000314
20.5333	-0.000258
20.55	-0.000463
20.5667	-0.000478
20.5833	-0.000403
20.6	-0.000247
20.6167	-0.000302
20.6333	-0.000556
20.65	-0.000761
20.6667	-0.000815
20.6833	-0.00074
20.7	-0.000725
20.7167	-0.00074
20.7333	-0.000745
20.75	-0.00081
20.7667	-0.000776
20.7833	-0.000702
20.8	-0.000518
20.8167	-0.000554
20.8333	-0.00044
20.85	-0.000608
20.8667	-0.000735
20.8833	-0.000853
20.9	-0.00081
20.9167	-0.000368
20.9333	-0.000347
20.95	-0.000206
20.9667	-0.000205
20.9833	-0.000544
21	-0.001254
21.0167	-0.001205
21.0333	8.5e-05
21.05	-0.000586
21.0667	-0.006276
21.0833	-0.018388
21.1	-0.03875
21.1167	-0.060072
21.1333	-0.085914
21.15	-0.112406
21.1667	-0.125869
21.1833	-0.132183
21.2	-0.136746
21.2167	-0.13707
21.2333	-0.135164
21.25	-0.136938
21.2667	-0.135373
21.2833	-0.137328
21.3	-0.136533
21.3167	-0.134158
21.3333	-0.131355
21.35	-0.129171
21.3667	-0.122457
21.3833	-0.117343
21.4	-0.10663
21.4167	-0.098488
21.4333	-0.090475
21.45	-0.082423
21.4667	-0.0752
21.4833	-0.070619
21.5	-0.063488
21.5167	-0.057376
21.5333	-0.053985
21.55	-0.050974
21.5667	-0.047714
21.5833	-0.044444
21.6	-0.040134
21.6167	-0.033544
21.6333	-0.029314
21.65	-0.027785
21.6667	-0.025956
21.6833	-0.024207
21.7	-0.022398
21.7167	-0.020449
21.7333	-0.018872
21.75	-0.017284
21.7667	-0.015686
21.7833	-0.014318
21.8	-0.013031
21.8167	-0.012204
21.8333	-0.011237
21.85	-0.01034
21.8667	-0.009533
21.8833	-0.008667
21.9	-0.007821
21.9167	-0.006866
21.9333	-0.00586
21.95	-0.005074
21.9667	-0.004569
21.9833	-0.004024
22	-0.003539
22.0167	-0.003034
22.0333	-0.002629
22.05	-0.002315
22.0667	-0.001791
22.0833	-0.001707
22.1	-0.001643
22.1167	-0.001539
22.1333	-0.001236
22.15	-0.000883
22.1667	-0.00069
22.1833	-0.000326
22.2	6e-06
22.2167	0.000169
22.2333	0.000241
22.25	0.000194
22.2667	7.6e-05
22.2833	0.000118
22.3	0.00041
22.3167	0.000572
22.3333	0.000573
22.35	0.000735
22.3667	0.000866
22.3833	0.000917
22.4	0.001129
22.4167	0.00141
22.4333	0.001631
22.45	0.001861
22.4667	0.002032
22.4833	0.002032
22.5	0.002073
22.5167	0.002113
22.5333	0.002193
22.55	0.002293
22.5667	0.002473
22.5833	0.002212
22.6	0.002122
22.6167	0.002172
22.6333	0.002081
22.65	0.002
22.6667	0.00193
22.6833	0.001679
22.7	0.001598
22.7167	0.001637
22.7333	0.001516
22.75	0.001415
22.7667	0.000993
22.7833	0.000572
22.8	0.00017
22.8167	-7.1e-05
22.8333	4.8e-05
22.85	0.000116
22.8667	0.000104
22.8833	0.000242
22.9	0.00017
22.9167	-0.000151
22.9333	-0.000214
22.95	-0.000126
22.9667	-0.000478
22.9833	0.00021
23	0.002128
23.0167	0.001416
23.0333	-0.001507
23.05	-0.003529
23.0667	-0.005421
23.0833	-0.007314
23.1	-0.014356
23.1167	-0.022469
23.1333	-0.034761
23.15	-0.048724
23.1667	-0.054736
23.1833	-0.056469
23.2	-0.053182
23.2167	-0.050264
23.2333	-0.047857
23.25	-0.046099
23.2667	-0.044892
23.2833	-0.043114
23.3	-0.040977
23.3167	-0.038899
23.3333	-0.037472
23.35	-0.036124
23.3667	-0.034097
23.3833	-0.031139
23.4	-0.028631
23.4167	-0.025693
23.4333	-0.022746
23.45	-0.020728
23.4667	-0.01897
23.4833	-0.017262
23.5	-0.015914
23.5167	-0.014746
23.5333	-0.012968
23.55	-0.01149
23.5667	-0.010721
23.5833	-0.009953
23.6	-0.008924
23.6167	-0.008036
23.6333	-0.007367
23.65	-0.006798
23.6667	-0.006209
23.6833	-0.00556
23.7	-0.004941
23.7167	-0.004482
23.7333	-0.003963
23.75	-0.003473
23.7667	-0.003184
23.7833	-0.002934
23.8	-0.002605
23.8167	-0.002384
23.8333	-0.002324
23.85	-0.002174
23.8667	-0.002084
23.8833	-0.001893
23.9	-0.001742
23.9167	-0.001661
23.9333	-0.00153
23.95	-0.001269
23.9667	-0.000878
23.9833	-0.000716
24	-0.000644
24.0167	-0.000792
24.0333	-0.00088
24.05	-0.000948
24.0667	-0.001065
24.0833	-0.001202
24.1	-0.00105
24.1167	-0.001017
24.1333	-0.000863
24.15	-0.000779
24.1667	-0.000665
24.1833	-0.000782
24.2	-0.000828
24.2167	-0.000543
24.2333	-0.000348
24.25	-0.000243
24.2667	-0.000188
24.2833	-0.000373
24.3	-0.000516
24.3167	-0.00025
24.3333	6.6e-05
24.35	-8e-06
24.3667	-0.000241
24.3833	-0.000134
24.4	0.000304
24.4167	0.000431
24.4333	0.000448
24.45	0.000447
24.4667	0.000446
24.4833	0.000705
24.5	0.001023
24.5167	0.000612
24.5333	0.000292
24.55	0.000243
24.5667	0.000123
24.5833	-0.000137
24.6	-0.000126
24.6167	-4.4e-05
24.6333	0.000267
24.65	0.000319
24.6667	0.000261
24.6833	-7.6e-05
24.7	-0.000423
24.7167	-0.0005
24.7333	-0.000326
24.75	-0.000223
24.7667	-0.000188
24.7833	7e-06
24.8	-8e-06
24.8167	-0.000103
24.8333	0.000102
24.85	0.000298
24.8667	0.000135
24.8833	0.000212
24.9	0.000349
24.9167	0.000276
24.9333	0.000444
24.95	0.000703
24.9667	0.000392
24.9833	-0.00029
25	-0.000891
25.0167	-0.00139
25.0333	-0.0048
25.05	-0.005649
25.0667	-0.005948
25.0833	-0.006137
25.1	-0.009375
25.1167	-0.020383
25.1333	-0.03187
25.15	-0.041828
25.1667	-0.043265
25.1833	-0.041831
25.2	-0.039387
25.2167	-0.037092
25.2333	-0.033068
25.25	-0.028323
25.2667	-0.025057
25.2833	-0.022712
25.3	-0.020906
25.3167	-0.01924
25.3333	-0.017843
25.35	-0.016336
25.3667	-0.014378
25.3833	-0.012921
25.4	-0.011874
25.4167	-0.010665
25.4333	-0.009256
25.45	-0.008257
25.4667	-0.007498
25.4833	-0.006779
25.5	-0.006649
25.5167	-0.006088
25.5333	-0.005528
25.55	-0.005098
25.5667	-0.004477
25.5833	-0.003845
25.6	-0.003283
25.6167	-0.002862
25.6333	-0.00261
25.65	-0.002037
25.6667	-0.001764
25.6833	-0.001571
25.7	-0.001508
25.7167	-0.001485
25.7333	-0.001431
25.75	-0.001407
25.7667	-0.001453
25.7833	-0.001268
25.8	-0.000954
25.8167	-0.000728
25.8333	-0.000403
25.85	-1.7e-05
25.8667	0.000158
25.8833	0.000274
25.9	0.00024
25.9167	0.000237
25.9333	0.000134
25.95	0.00019
25.9667	2.7e-05
25.9833	-5.5e-05
26	-5.7e-05
26.0167	-0.000209
26.0333	2.8e-05
26.05	0.000277
26.0667	0.000475
26.0833	0.000534
26.1	0.000593
26.1167	0.000532
26.1333	0.000311
26.15	0.000191
26.1667	0.00022
26.1833	0.00025
26.2	0.000159
26.2167	4.9e-05
26.2333	8e-05
26.25	0.0001
26.2667	0.0001
26.2833	-5e-05
26.3	-0.000149
26.3167	-0.000169
26.3333	-0.000178
26.35	-5.8e-05
26.3667	-0.000127
26.3833	-0.000347
26.4	-0.000426
26.4167	-0.000316
26.4333	-0.000346
26.45	-0.000515
26.4667	-0.000385
26.4833	-0.000125
26.5	-0.000125
26.5167	-0.000205
26.5333	-0.000245
26.55	-0.000335
26.5667	-0.000405
26.5833	-0.000325
26.6	-0.000325
26.6167	-0.000286
26.6333	-5.7e-05
26.65	0.000103
26.6667	0.000142
26.6833	-0.000159
26.7	-0.00035
26.7167	-0.000231
26.7333	-8.2e-05
26.75	-8.3e-05
26.7667	-1.4e-05
26.7833	-1.5e-05
26.8	-1.7e-05
26.8167	0.000182
26.8333	0.00033
26.85	0.000269
26.8667	0.000397
26.8833	0.000446
26.9	0.000394
26.9167	0.000152
26.9333	-9e-06
26.95	0.000549
26.9667	0.000327
26.9833	0.000185
27	0.000223
27.0167	-0.000749
27.0333	0.000319
27.05	-0.001774
27.0667	-0.003996
27.0833	-0.006168
27.1	-0.010811
27.1167	-0.020234
27.1333	-0.030946
27.15	-0.040369
27.1667	-0.043112
27.1833	-0.041035
27.2	-0.038258
27.2167	-0.035442
27.2333	-0.031875
27.25	-0.027848
27.2667	-0.022482
27.2833	-0.020376
27.3	-0.01831
27.3167	-0.016514
27.3333	-0.015329
27.35	-0.014643
27.3667	-0.013388
27.3833	-0.012093
27.4	-0.010807
27.4167	-0.009293
27.4333	-0.008149
27.45	-0.007004
27.4667	-0.00626
27.4833	-0.005676
27.5	-0.005272
27.5167	-0.004819
27.5333	-0.004556
27.55	-0.003972
27.5667	-0.003449
27.5833	-0.002847
27.6	-0.002335
27.6167	-0.001843
27.6333	-0.001331
27.65	-0.001049
27.6667	-0.000848
27.6833	-0.000827
27.7	-0.000676
27.7167	-0.000455
27.7333	-0.000415
27.75	-0.000576
27.7667	-0.000476
27.7833	-0.000567
27.8	-0.000507
27.8167	-0.000489
27.8333	-0.000581
27.85	-0.000553
27.8667	-0.000535
27.8833	-0.000697
27.9	-0.00089
27.9167	-0.001284
27.9333	-0.001307
27.95	-0.001181
27.9667	-0.001175
27.9833	-0.00132
28	-0.001315
28.0167	-0.00119
28.0333	-0.001045
28.05	-0.001071
28.0667	-0.001108
28.0833	-0.001135
28.1	-0.001111
28.1167	-0.000928
28.1333	-0.000915
28.15	-0.000793
28.1667	-0.000551
28.1833	-0.000318
28.2	2.4e-05
28.2167	0.000486
28.2333	0.000499
28.25	0.000551
28.2667	0.000753
28.2833	0.000806
28.3	0.000829
28.3167	0.000852
28.3333	0.000685
28.35	0.000508
28.3667	0.000731
28.3833	0.001026
28.4	0.00106
28.4167	0.001025
28.4333	0.000959
28.45	0.001094
28.4667	0.00108
28.4833	0.000967
28.5	0.001173
28.5167	0.001069
28.5333	0.001106
28.55	0.001004
28.5667	0.000712
28.5833	0.0005
28.6	0.000287
28.6167	9.7e-05
28.6333	0.000166
28.65	0.000465
28.6667	0.000584
28.6833	0.000264
28.7	6.4e-05
28.7167	3.4e-05
28.7333	4.4e-05
28.75	3.4e-05
28.7667	-3.5e-05
28.7833	-0.000165
28.8	-0.000424
28.8167	-0.000474
28.8333	-0.000693
28.85	-0.000763
28.8667	-0.000992
28.8833	-0.000952
28.9	-0.000841
28.9167	-0.001061
28.9333	-0.00147
28.95	-0.00147
28.9667	-0.00184
28.9833	-0.00183
29	-0.00269
29.0167	-0.00425
29.0333	-0.0055
29.05	-0.00394
29.0667	-0.00417
29.0833	-0.004741
29.1	-0.007011
29.1167	-0.015141
29.1333	-0.027851
29.15	-0.037892
29.1667	-0.045802
29.1833	-0.043722
29.2	-0.039572
29.2167	-0.035572
29.2333	-0.032302
29.25	-0.029722
29.2667	-0.022262
29.2833	-0.020052
29.3	-0.019351
29.3167	-0.017791
29.3333	-0.016511
29.35	-0.0151
29.3667	-0.013449
29.3833	-0.012188
29.4	-0.010897
29.4167	-0.009696
29.4333	-0.008654
29.45	-0.007443
29.4667	-0.006821
29.4833	-0.0065
29.5	-0.005817
29.5167	-0.004914
29.5333	-0.004342
29.55	-0.003769
29.5667	-0.003046
29.5833	-0.002492
29.6	-0.002059
29.6167	-0.001655
29.6333	-0.001461
29.65	-0.001417
29.6667	-0.001291
29.6833	-0.001106
29.7	-0.001021
29.7167	-0.000935
29.7333	-0.000759
29.75	-0.000852
29.7667	-0.000945
29.7833	-0.000959
29.8	-0.000842
29.8167	-0.000603
29.8333	-0.000614
29.85	-0.000536
29.8667	-0.000367
29.8833	-0.000398
29.9	-0.000417
29.9167	-0.000146
29.9333	0.000115
29.95	9.5e-05
29.9667	0.000117
29.9833	0.00026
30	0.000363
30.0167	0.000417
30.0333	0.00037
30.05	0.000384
30.0667	0.00073
30.0833	0.001266
30.1	0.001082
30.1167	0.000968
30.1333	0.000985
30.15	0.000914
30.1667	0.001002
30.1833	0.001181
30.2	0.001149
30.2167	0.00107
30.2333	0.000821
30.25	0.000482
30.2667	0.000343
30.2833	0.000194
30.3	0.000256
30.3167	0.000299
30.3333	0.000352
30.35	0.000234
30.3667	0.000127
30.3833	0.000101
30.4	9.5e-05
30.4167	-1.1e-05
30.4333	-0.000187
30.45	-0.000333
30.4667	-0.000439
30.4833	-0.000575
30.5	-0.000571
30.5167	-0.000556
30.5333	-0.000712
30.55	-0.000839
30.5667	-0.000915
30.5833	-0.000841
30.6	-0.000567
30.6167	-0.000454
30.6333	-0.000581
30.65	-0.000698
30.6667	-0.000874
30.6833	-0.000861
30.7	-0.000809
30.7167	-0.000687
30.7333	-0.000345
30.75	-0.000273
30.7667	-0.000261
30.7833	-0.00018
30.8	-0.000119
30.8167	-0.000108
30.8333	-0.000237
30.85	-0.000157
30.8667	-7.7e-05
30.8833	0.000113
30.9	0.000123
30.9167	0.000183
30.9333	0.000283
30.95	0.000422
30.9667	0.000251
30.9833	-6.9e-05
31	-0.00036
31.0167	-0.000251
31.0333	0.000227
31.05	-0.001825
31.0667	-0.005016
31.0833	-0.008588
31.1	-0.01332
31.1167	-0.020602
31.1333	-0.027905
31.15	-0.041937
31.1667	-0.047089
31.1833	-0.048942
31.2	-0.049005
31.2167	-0.040308
31.2333	-0.030541
31.25	-0.028074
31.2667	-0.024958
31.2833	-0.022092
31.3	-0.019615
31.3167	-0.017629
31.3333	-0.016013
31.35	-0.014267
31.3667	-0.012891
31.3833	-0.011676
31.4	-0.0103
31.4167	-0.008405
31.4333	-0.006949
31.45	-0.006294
31.4667	-0.005669
31.4833	-0.004954
31.5	-0.004179
31.5167	-0.003384
31.5333	-0.00304
31.55	-0.002695
31.5667	-0.00228
31.5833	-0.001836
31.6	-0.001562
31.6167	-0.001498
31.6333	-0.001454
31.65	-0.00133
31.6667	-0.001146
31.6833	-0.001052
31.7	-0.001108
31.7167	-0.001125
31.7333	-0.000951
31.75	-0.000808
31.7667	-0.000684
31.7833	-0.000621
31.8	-0.000707
31.8167	-0.000624
31.8333	-0.000601
31.85	-0.000518
31.8667	-0.000565
31.8833	-0.000442
31.9	-0.00031
31.9167	-0.000157
31.9333	-0.000124
31.95	-0.000131
31.9667	-0.000129
31.9833	-0.000146
32	-0.000194
32.0167	-0.000221
32.0333	-0.000199
32.05	-0.000367
32.0667	-0.000554
32.0833	-0.000692
32.1	-0.00072
32.1167	-0.000397
32.1333	-5.5e-05
32.15	1.7e-05
32.1667	-9.1e-05
32.1833	-0.000228
32.2	-0.000306
32.2167	-0.000443
32.2333	-0.000671
32.25	-0.000408
32.2667	-0.000285
32.2833	-0.000233
32.3	-1e-05
32.3167	-6e-06
32.3333	3.7e-05
32.35	-9e-06
32.3667	0.000124
32.3833	0.000239
32.4	0.000274
32.4167	0.000378
32.4333	0.000233
32.45	-8.2e-05
32.4667	-0.000246
32.4833	-0.000339
32.5	-0.000203
32.5167	-0.000147
32.5333	6e-05
32.55	0.000199
32.5667	0.000147
32.5833	0.000196
32.6	0.000115
32.6167	7.4e-05
32.6333	0.000206
32.65	0.000327
32.6667	0.000368
32.6833	0.000469
32.7	0.000542
32.7167	0.000636
32.7333	0.00065
32.75	0.000684
32.7667	0.000778
32.7833	0.000725
32.8	0.000633
32.8167	0.00057
32.8333	0.000547
32.85	0.000695
32.8667	0.000675
32.8833	0.000555
32.9	0.000606
32.9167	0.000746
32.9333	0.000488
32.95	0.000271
32.9667	1.5e-05
32.9833	-0.000162
33	0.000271
33.0167	0.001536
33.0333	0.000652
33.05	-0.002132
33.0667	-0.003776
33.0833	-0.006039
33.1	-0.012872
33.1167	-0.023743
33.1333	-0.035705
33.15	-0.042856
33.1667	-0.046248
33.1833	-0.045718
33.2	-0.043888
33.2167	-0.038747
33.2333	-0.034047
33.25	-0.026806
33.2667	-0.021954
33.2833	-0.020112
33.3	-0.01844
33.3167	-0.016198
33.3333	-0.014656
33.35	-0.013353
33.3667	-0.01298
33.3833	-0.013106
[truncated: 338 more rows]

## Sheet: Fig. 2A (WT-repeat3)
DP_X	DP_Y	Baseline_X	Baseline_Y	Fit_X	Fit_Y	NDH_X	NDH_Y
0.083333	0.001145			0.0246	-13.2191
0.1	0.000238			0.148287	-13.2169	0.148287	-13.4489
0.116667	3.1e-05			0.273107	-13.2114	0.273107	-13.3466
0.133333	-9.6e-05			0.399059	-13.2016	0.399059	-13.1957
0.15	-0.000113			0.526144	-13.1836	0.526144	-12.9046
0.166667	-0.00027			0.654362	-13.143	0.654362	-13.1098
0.183333	-0.000207			0.783712	-12.9986	0.783712	-12.9037
0.2	4.6e-05			0.914196	-11.064	0.914196	-11.1204
0.216667	5.9e-05			1.04581	-1.77877	1.04581	-1.70533
0.233333	-0.000128			1.17856	-0.188744	1.17856	-0.343609
0.25	-0.000195			1.31244	-0.064541	1.31244	-0.444338
0.266667	-0.000282			1.44746	-0.031292	1.44746	-0.62039
0.283333	-0.000359			1.5836	-0.017558	1.5836	-0.331519
0.3	-0.000376			1.72088	-0.010447	1.72088	-0.331907
0.316667	-0.000433			1.85929	-0.006183	1.85929	0.031276
0.333333	-0.00041			1.99884	-0.003336	1.99884	0.395061
0.35	-0.000367			2.13952	-0.001265	2.13952	0.322685
0.366667	-0.000353			2.28133	0.000348	2.28133	0.423266
0.383333	-0.00027			2.42427	0.00168	2.42427	0.515302
0.4	-0.000267
0.416667	-0.000154
0.433333	-0.000131
0.45	-1.8e-05
0.466667	9.5e-05
0.483333	0.000158
0.5	0.000291
0.516667	0.000304
0.533333	0.000297
0.55	0.00044
0.566667	0.000573
0.583333	0.000666
0.6	0.000719
0.616667	0.000752
0.633333	0.000685
0.65	0.000558
0.666667	0.000511
0.683333	0.000534
0.7	0.000537
0.716667	0.00047
0.733333	0.000523
0.75	0.000566
0.766667	0.00063
0.783333	0.000563
0.8	0.000516
0.816667	0.000569
0.833333	0.000782
0.85	0.000895
0.866667	0.000978
0.883333	0.000951
0.9	0.000904
0.916667	0.001087
0.933333	0.00099
0.95	0.001133
0.966667	0.001726
0.983333	0.003589
1	0.004552
1.01667	0.003475
1.03333	-0.002942
1.05	-0.035199
1.06667	-0.050596
1.08333	-0.066143
1.1	-0.081471
1.11667	-0.085568
1.13333	-0.079035
1.15	-0.072772
1.16667	-0.066289
1.18333	-0.060127
1.2	-0.055924
1.21667	-0.052171
1.23333	-0.041989
1.25	-0.037456
1.26667	-0.036393
1.28333	-0.033611
1.3	-0.030998
1.31667	-0.029076
1.33333	-0.027514
1.35	-0.025761
1.36667	-0.023689
1.38333	-0.021737
1.4	-0.019844
1.41667	-0.018012
1.43333	-0.01653
1.45	-0.014998
1.46667	-0.013826
1.48333	-0.012834
1.5	-0.011942
1.51667	-0.01141
1.53333	-0.010769
1.55	-0.009687
1.56667	-0.008975
1.58333	-0.008324
1.6	-0.007562
1.61667	-0.006831
1.63333	-0.00599
1.65	-0.005588
1.66667	-0.005597
1.68333	-0.005546
1.7	-0.005135
1.71667	-0.004584
1.73333	-0.004223
1.75	-0.003882
1.76667	-0.003301
1.78333	-0.003091
1.8	-0.00289
1.81667	-0.00271
1.83333	-0.002559
1.85	-0.002299
1.86667	-0.001959
1.88333	-0.001699
1.9	-0.001439
1.91667	-0.001129
1.93333	-0.000929
1.95	-0.00073
1.96667	-0.0008
1.98333	-0.000381
2	-0.000271
2.01667	-0.000142
2.03333	-7.3e-05
2.05	6e-06
2.06667	3.5e-05
2.08333	2.4e-05
2.1	0.000173
2.11667	0.000271
2.13333	0.000239
2.15	8e-06
2.16667	-0.000174
2.18333	-0.000466
2.2	-0.000668
2.21667	-0.00072
2.23333	-0.000822
2.25	-0.000945
2.26667	-0.001008
2.28333	-0.00123
2.3	-0.001363
2.31667	-0.001406
2.33333	-0.001359
2.35	-0.001493
2.36667	-0.001626
2.38333	-0.001719
2.4	-0.001773
2.41667	-0.001897
2.43333	-0.002101
2.45	-0.001915
2.46667	-0.001879
2.48333	-0.001894
2.5	-0.001618
2.51667	-0.001333
2.53333	-0.000988
2.55	-0.000943
2.56667	-0.001018
2.58333	-0.001133
2.6	-0.001109
2.61667	-0.000945
2.63333	-0.00085
2.65	-0.000876
2.66667	-0.000582
2.68333	-0.000349
2.7	7.5e-05
2.71667	0.000299
2.73333	0.000352
2.75	0.000425
2.76667	0.000378
2.78333	0.000151
2.8	0.000254
2.81667	0.000227
2.83333	0.000139
2.85	0.000152
2.86667	0.000124
2.88333	0.000436
2.9	0.000428
2.91667	0.00019
2.93333	1e-06
2.95	-5.7e-05
2.96667	-0.000145
2.98333	0.000426
3	0.001887
3.01667	0.002138
3.03333	0.000539
3.05	-0.03817
3.06667	-0.10453
3.08333	-0.187729
3.1	-0.278559
3.11667	-0.343599
3.13333	-0.384978
3.15	-0.400909
3.16667	-0.400519
3.18333	-0.389879
3.2	-0.385349
3.21667	-0.3741
3.23333	-0.360581
3.25	-0.343202
3.26667	-0.316452
3.28333	-0.283113
3.3	-0.258335
3.31667	-0.232406
3.33333	-0.207067
3.35	-0.191269
3.36667	-0.17695
3.38333	-0.166882
3.4	-0.151534
3.41667	-0.137666
3.43333	-0.130748
3.45	-0.118971
3.46667	-0.109163
3.48333	-0.100156
3.5	-0.093598
3.51667	-0.087641
3.53333	-0.081784
3.55	-0.074057
3.56667	-0.06695
3.58333	-0.061934
3.6	-0.059797
3.61667	-0.05524
3.63333	-0.048374
3.65	-0.042578
3.66667	-0.039771
3.68333	-0.038455
3.7	-0.036589
3.71667	-0.034594
3.73333	-0.032508
3.75	-0.030632
3.76667	-0.028727
3.78333	-0.027141
3.8	-0.025816
3.81667	-0.024781
3.83333	-0.023476
3.85	-0.022191
3.86667	-0.020726
3.88333	-0.019542
3.9	-0.018437
3.91667	-0.017652
3.93333	-0.016658
3.95	-0.015754
3.96667	-0.01494
3.98333	-0.014236
4	-0.013892
4.01667	-0.013118
4.03333	-0.012244
4.05	-0.0118
4.06667	-0.011587
4.08333	-0.011013
4.1	-0.01013
4.11667	-0.009487
4.13333	-0.008954
4.15	-0.008421
4.16667	-0.008288
4.18333	-0.007575
4.2	-0.006792
4.21667	-0.00663
4.23333	-0.006437
4.25	-0.006345
4.26667	-0.006272
4.28333	-0.00602
4.3	-0.005958
4.31667	-0.005796
4.33333	-0.005644
4.35	-0.005312
4.36667	-0.005111
4.38333	-0.005009
4.4	-0.004797
4.41667	-0.004546
4.43333	-0.004305
4.45	-0.004213
4.46667	-0.004262
4.48333	-0.004171
4.5	-0.00404
4.51667	-0.003919
4.53333	-0.003799
4.55	-0.003578
4.56667	-0.003027
4.58333	-0.002557
4.6	-0.001766
4.61667	-0.001096
4.63333	-0.000566
4.65	-0.000725
4.66667	-0.000595
4.68333	-0.000355
4.7	-0.000366
4.71667	-0.000316
4.73333	-0.000396
4.75	0.000144
4.76667	0.000593
4.78333	0.000833
4.8	0.000502
4.81667	0.000222
4.83333	0.000411
4.85	0.00054
4.86667	0.000359
4.88333	-0.000102
4.9	-1.3e-05
4.91667	0.000156
4.93333	0.000114
4.95	-0.000467
4.96667	-0.001148
4.98333	-3e-05
5	0.000128
5.01667	-0.001903
5.03333	-0.003895
5.05	-0.039557
5.06667	-0.098669
5.08333	-0.173521
5.1	-0.255193
5.11667	-0.314665
5.13333	-0.353847
5.15	-0.371379
5.16667	-0.375522
5.18333	-0.368904
5.2	-0.366507
5.21667	-0.360489
5.23333	-0.350212
5.25	-0.339165
5.26667	-0.319938
5.28333	-0.29281
5.3	-0.268343
5.31667	-0.239517
5.33333	-0.21798
5.35	-0.200883
5.36667	-0.183006
5.38333	-0.168849
5.4	-0.154373
5.41667	-0.144156
5.43333	-0.13387
5.45	-0.124553
5.46667	-0.113257
5.48333	-0.105761
5.5	-0.097535
5.51667	-0.087749
5.53333	-0.081153
5.55	-0.078707
5.56667	-0.070711
5.58333	-0.065395
5.6	-0.059139
5.61667	-0.055294
5.63333	-0.051468
5.65	-0.049503
5.66667	-0.046747
5.68333	-0.043882
5.7	-0.041996
5.71667	-0.038191
5.73333	-0.034136
5.75	-0.030681
5.76667	-0.028056
5.78333	-0.026311
5.8	-0.024856
5.81667	-0.023831
5.83333	-0.022926
5.85	-0.022062
5.86667	-0.020657
5.88333	-0.019172
5.9	-0.017998
5.91667	-0.017153
5.93333	-0.016379
5.95	-0.015605
5.96667	-0.01493
5.98333	-0.014326
6	-0.013402
6.01667	-0.013038
6.03333	-0.012974
6.05	-0.01261
6.06667	-0.011966
6.08333	-0.011342
6.1	-0.010868
6.11667	-0.010665
6.13333	-0.010701
6.15	-0.010207
6.16667	-0.009664
6.18333	-0.00913
6.2	-0.008687
6.21667	-0.008324
6.23333	-0.00796
6.25	-0.007777
6.26667	-0.007534
6.28333	-0.007381
6.3	-0.007028
6.31667	-0.006735
6.33333	-0.006321
6.35	-0.005899
6.36667	-0.005676
6.38333	-0.005293
6.4	-0.00489
6.41667	-0.004597
6.43333	-0.004435
6.45	-0.004252
6.46667	-0.00422
6.48333	-0.004107
6.5	-0.004015
6.51667	-0.003893
6.53333	-0.00378
6.55	-0.003628
6.56667	-0.003296
6.58333	-0.003174
6.6	-0.002931
6.61667	-0.002399
6.63333	-0.002277
6.65	-0.001955
6.66667	-0.001543
6.68333	-0.001192
6.7	-0.00093
6.71667	-0.000878
6.73333	-0.000656
6.75	-0.000375
6.76667	0.000147
6.78333	0.000418
6.8	0.0002
6.81667	0.000312
6.83333	0.000153
6.85	0.000114
6.86667	0.000236
6.88333	8.7e-05
6.9	-3.2e-05
6.91667	0.000199
6.93333	-0.00022
6.95	-0.000659
6.96667	-0.001627
6.98333	-0.001556
7	-0.000965
7.01667	-0.000865
7.03333	-0.001794
7.05	-0.026223
7.06667	-0.075432
7.08333	-0.138641
7.1	-0.219621
7.11667	-0.27535
7.13333	-0.312379
7.15	-0.335369
7.16667	-0.346148
7.18333	-0.343568
7.2	-0.337477
7.21667	-0.336087
7.23333	-0.335836
7.25	-0.333396
7.26667	-0.321166
7.28333	-0.303546
7.3	-0.280005
7.31667	-0.256905
7.33333	-0.234055
7.35	-0.215895
7.36667	-0.200705
7.38333	-0.186085
7.4	-0.172385
7.41667	-0.156015
7.43333	-0.145425
7.45	-0.136505
7.46667	-0.125665
7.48333	-0.113865
7.5	-0.104786
7.51667	-0.098026
7.53333	-0.089286
7.55	-0.081417
7.56667	-0.075697
7.58333	-0.070267
7.6	-0.066678
7.61667	-0.063198
7.63333	-0.058569
7.65	-0.052349
7.66667	-0.04754
7.68333	-0.04448
7.7	-0.042871
7.71667	-0.040482
7.73333	-0.038102
7.75	-0.035903
7.76667	-0.034744
7.78333	-0.033514
7.8	-0.031905
7.81667	-0.030446
7.83333	-0.028777
7.85	-0.027038
7.86667	-0.025819
7.88333	-0.02447
7.9	-0.023061
7.91667	-0.021482
7.93333	-0.020452
7.95	-0.019424
7.96667	-0.018505
7.98333	-0.017086
8	-0.015487
8.01667	-0.014358
8.03333	-0.013679
8.05	-0.01296
8.06667	-0.012282
8.08333	-0.011253
8.1	-0.010434
8.11667	-0.009775
8.13333	-0.009347
8.15	-0.008558
8.16667	-0.007969
8.18333	-0.007511
8.2	-0.007202
8.21667	-0.006623
8.23333	-0.006075
8.25	-0.005906
8.26667	-0.005568
8.28333	-0.005239
8.3	-0.004871
8.31667	-0.004452
8.33333	-0.004204
8.35	-0.003965
8.36667	-0.004007
8.38333	-0.003938
8.4	-0.00381
8.41667	-0.003812
8.43333	-0.003793
8.45	-0.003445
8.46667	-0.003087
8.48333	-0.002978
8.5	-0.00295
8.51667	-0.002692
8.53333	-0.002444
8.55	-0.002235
8.56667	-0.001927
8.58333	-0.001649
8.6	-0.001621
8.61667	-0.001242
8.63333	-0.000994
8.65	-0.000866
8.66667	-0.000848
8.68333	-0.0008
8.7	-0.000482
8.71667	7e-06
8.73333	0.000225
8.75	7.3e-05
8.76667	0.000291
8.78333	0.000339
8.8	0.000487
8.81667	0.000595
8.83333	0.000613
8.85	0.000421
8.86667	0.000459
8.88333	0.000287
8.9	-3.5e-05
8.91667	-8.7e-05
8.93333	0.000171
8.95	0.000359
8.96667	0.000917
8.98333	0.000375
9	-0.001227
9.01667	-0.002599
9.03333	-0.001911
9.05	-0.017303
9.06667	-0.065245
9.08333	-0.125107
9.1	-0.194729
9.11667	-0.249661
9.13333	-0.283703
9.15	-0.305675
9.16667	-0.314237
9.18333	-0.311429
9.2	-0.308741
9.21667	-0.309393
9.23333	-0.310395
9.25	-0.314837
9.26667	-0.310969
9.28333	-0.304892
9.3	-0.288344
9.31667	-0.271466
9.33333	-0.254478
9.35	-0.23502
9.36667	-0.219062
9.38333	-0.206864
9.4	-0.192346
9.41667	-0.175288
9.43333	-0.15908
9.45	-0.151272
9.46667	-0.139074
9.48333	-0.126176
9.5	-0.114258
9.51667	-0.105641
9.53333	-0.094323
9.55	-0.086245
9.56667	-0.082877
9.58333	-0.080359
9.6	-0.074171
9.61667	-0.065903
9.63333	-0.061835
9.65	-0.055817
9.66667	-0.051759
9.68333	-0.048521
9.7	-0.044983
9.71667	-0.041655
9.73333	-0.038697
9.75	-0.035659
9.76667	-0.032901
9.78333	-0.029943
9.8	-0.027685
9.81667	-0.026527
9.83333	-0.024989
9.85	-0.023411
9.86667	-0.022053
9.88333	-0.020315
9.9	-0.018877
9.91667	-0.018119
9.93333	-0.017391
9.95	-0.016483
9.96667	-0.015585
9.98333	-0.014497
10	-0.013589
10.0167	-0.013011
10.0333	-0.012233
10.05	-0.011115
10.0667	-0.010126
10.0833	-0.009368
10.1	-0.00879
10.1167	-0.008372
10.1333	-0.007914
10.15	-0.007106
10.1667	-0.006237
10.1833	-0.005349
10.2	-0.004821
10.2167	-0.004623
10.2333	-0.004995
10.25	-0.005106
10.2667	-0.004938
10.2833	-0.00473
10.3	-0.004722
10.3167	-0.004453
10.3333	-0.004345
10.35	-0.004247
10.3667	-0.003878
10.3833	-0.00372
10.4	-0.003592
10.4167	-0.003563
10.4333	-0.003665
10.45	-0.003697
10.4667	-0.003738
10.4833	-0.00359
10.5	-0.003351
10.5167	-0.003133
10.5333	-0.002624
10.55	-0.002096
10.5667	-0.001807
10.5833	-0.001619
10.6	-0.00146
10.6167	-0.001472
10.6333	-0.001343
10.65	-0.000804
10.6667	-0.000576
10.6833	-0.000507
10.7	-0.000479
10.7167	-0.0003
10.7333	-5.1e-05
10.75	0.000268
10.7667	0.000646
10.7833	0.000965
10.8	0.001134
10.8167	0.001243
10.8333	0.001301
10.85	0.00135
10.8667	0.001389
10.8833	0.001528
10.9	0.001347
10.9167	0.001366
10.9333	0.001625
10.95	0.001794
10.9667	0.001813
10.9833	0.001752
11	0.001861
11.0167	0.00147
11.0333	0.001289
11.05	-0.020032
11.0667	-0.056053
11.0833	-0.105974
11.1	-0.169925
11.1167	-0.219236
11.1333	-0.248387
11.15	-0.266087
11.1667	-0.274038
11.1833	-0.274169
11.2	-0.2749
11.2167	-0.2758
11.2333	-0.280921
11.25	-0.284472
11.2667	-0.289863
11.2833	-0.281833
11.3	-0.275044
11.3167	-0.260555
11.3333	-0.249285
11.35	-0.238566
11.3667	-0.229577
11.3833	-0.219237
11.4	-0.201578
11.4167	-0.190149
11.4333	-0.179859
11.45	-0.16871
11.4667	-0.15815
11.4833	-0.150301
11.5	-0.132022
11.5167	-0.123242
11.5333	-0.113013
11.55	-0.106403
11.5667	-0.094884
11.5833	-0.085005
11.6	-0.078975
11.6167	-0.073616
11.6333	-0.068116
11.65	-0.060177
11.6667	-0.056577
11.6833	-0.054118
11.7	-0.051108
11.7167	-0.048009
11.7333	-0.04479
11.75	-0.04167
11.7667	-0.038431
11.7833	-0.035491
11.8	-0.033502
11.8167	-0.031352
11.8333	-0.029443
11.85	-0.027303
11.8667	-0.025564
11.8833	-0.024034
11.9	-0.023495
11.9167	-0.022226
11.9333	-0.020976
11.95	-0.019857
11.9667	-0.019457
11.9833	-0.019018
12	-0.017679
12.0167	-0.016429
12.0333	-0.01584
12.05	-0.01599
12.0667	-0.014761
12.0833	-0.014172
12.1	-0.014432
12.1167	-0.014253
12.1333	-0.013334
12.15	-0.012454
12.1667	-0.012155
12.1833	-0.012026
12.2	-0.011906
12.2167	-0.011637
12.2333	-0.011518
12.25	-0.011289
12.2667	-0.010769
12.2833	-0.01011
12.3	-0.009651
12.3167	-0.009572
12.3333	-0.009443
12.35	-0.008994
12.3667	-0.008374
12.3833	-0.007675
12.4	-0.007176
12.4167	-0.006787
12.4333	-0.006498
12.45	-0.006139
12.4667	-0.00559
12.4833	-0.005281
12.5	-0.004872
12.5167	-0.004433
12.5333	-0.004054
12.55	-0.003765
12.5667	-0.003396
12.5833	-0.003207
12.6	-0.002999
12.6167	-0.00285
12.6333	-0.002621
12.65	-0.002302
12.6667	-0.002083
12.6833	-0.001915
12.7	-0.001836
12.7167	-0.001907
12.7333	-0.001719
12.75	-0.00147
12.7667	-0.001381
12.7833	-0.001303
12.8	-0.001104
12.8167	-0.000696
12.8333	-0.000447
12.85	-0.000189
12.8667	3e-05
12.8833	7.8e-05
12.9	0.000166
12.9167	0.000425
12.9333	0.000883
12.95	0.001701
12.9667	0.00235
12.9833	0.003418
13	0.004256
13.0167	0.005074
13.0333	0.003172
13.05	-0.01327
13.0667	-0.050912
13.0833	-0.095364
13.1	-0.146436
13.1167	-0.189178
13.1333	-0.21278
13.15	-0.227512
13.1667	-0.226524
13.1833	-0.223467
13.2	-0.222169
13.2167	-0.223051
13.2333	-0.234874
13.25	-0.244236
13.2667	-0.245409
13.2833	-0.246261
13.3	-0.248264
13.3167	-0.243276
13.3333	-0.231619
13.35	-0.225652
13.3667	-0.220374
13.3833	-0.216247
13.4	-0.21029
13.4167	-0.203893
13.4333	-0.194666
13.45	-0.185199
13.4667	-0.176782
13.4833	-0.164325
13.5	-0.157238
13.5167	-0.148172
13.5333	-0.141275
13.55	-0.127038
13.5667	-0.115662
13.5833	-0.109475
13.6	-0.106759
13.6167	-0.098452
13.6333	-0.085276
13.65	-0.08028
13.6667	-0.074653
13.6833	-0.071007
13.7	-0.068541
13.7167	-0.065145
13.7333	-0.061489
13.75	-0.052713
13.7667	-0.050647
13.7833	-0.047271
13.8	-0.043976
13.8167	-0.04092
13.8333	-0.038185
13.85	-0.036059
13.8667	-0.033944
13.8833	-0.031918
13.9	-0.030003
13.9167	-0.027988
13.9333	-0.026613
13.95	-0.025018
13.9667	-0.023503
13.9833	-0.022148
14	-0.020583
14.0167	-0.019368
14.0333	-0.018003
14.05	-0.016689
14.0667	-0.015654
14.0833	-0.01517
14.1	-0.014335
14.1167	-0.013411
14.1333	-0.012947
14.15	-0.012263
14.1667	-0.011479
14.1833	-0.010445
14.2	-0.010011
14.2167	-0.009667
14.2333	-0.009134
14.25	-0.00894
14.2667	-0.008706
14.2833	-0.008513
14.3	-0.00818
14.3167	-0.007966
14.3333	-0.007483
14.35	-0.00701
14.3667	-0.006717
14.3833	-0.006474
14.4	-0.006371
14.4167	-0.006189
14.4333	-0.005966
14.45	-0.005703
14.4667	-0.005601
14.4833	-0.005319
14.5	-0.004986
14.5167	-0.004714
14.5333	-0.004592
14.55	-0.00448
14.5667	-0.004168
14.5833	-0.003837
14.6	-0.003515
14.6167	-0.003204
14.6333	-0.002942
14.65	-0.002811
14.6667	-0.002679
14.6833	-0.002838
14.7	-0.002767
14.7167	-0.002556
14.7333	-0.002486
14.75	-0.002435
14.7667	-0.002334
14.7833	-0.002294
14.8	-0.002093
14.8167	-0.002143
14.8333	-0.002233
14.85	-0.002013
14.8667	-0.001843
14.8833	-0.001843
14.9	-0.001953
14.9167	-0.002124
14.9333	-0.001784
14.95	-0.001545
14.9667	-0.001446
14.9833	-0.001276
15	3e-06
15.0167	0.000121
15.0333	0.00165
15.05	-0.008941
15.0667	-0.044462
15.0833	-0.083654
15.1	-0.122886
15.1167	-0.158758
15.1333	-0.175489
15.15	-0.181851
15.1667	-0.183193
15.1833	-0.177036
15.2	-0.171088
15.2167	-0.16981
15.2333	-0.174453
15.25	-0.177586
15.2667	-0.185068
15.2833	-0.185951
15.3	-0.189744
15.3167	-0.189407
15.3333	-0.183731
15.35	-0.184034
15.3667	-0.184057
15.3833	-0.182861
15.4	-0.180434
15.4167	-0.179378
15.4333	-0.175942
15.45	-0.170046
15.4667	-0.15931
15.4833	-0.147714
15.5	-0.143549
15.5167	-0.136123
15.5333	-0.132978
15.55	-0.126452
15.5667	-0.115457
15.5833	-0.109762
15.6	-0.103667
15.6167	-0.101252
15.6333	-0.098297
15.65	-0.090313
15.6667	-0.083688
15.6833	-0.079644
15.7	-0.074329
15.7167	-0.070445
15.7333	-0.067451
15.75	-0.063587
15.7667	-0.060053
15.7833	-0.056919
15.8	-0.053385
15.8167	-0.050311
15.8333	-0.046928
15.85	-0.044334
15.8667	-0.041781
15.8833	-0.039018
15.9	-0.036665
15.9167	-0.034682
15.9333	-0.032289
15.95	-0.030156
15.9667	-0.028813
15.9833	-0.027811
16	-0.026618
16.0167	-0.025336
16.0333	-0.024134
16.05	-0.023132
16.0667	-0.02209
16.0833	-0.021188
16.1	-0.020036
16.1167	-0.019334
16.1333	-0.018582
16.15	-0.017861
16.1667	-0.01705
16.1833	-0.016228
16.2	-0.015237
16.2167	-0.014336
16.2333	-0.013365
16.25	-0.012564
16.2667	-0.012073
16.2833	-0.011542
16.3	-0.010982
16.3167	-0.010371
16.3333	-0.009731
16.35	-0.00928
16.3667	-0.00862
16.3833	-0.00825
16.4	-0.0078
16.4167	-0.00724
16.4333	-0.00671
16.45	-0.006401
16.4667	-0.006111
16.4833	-0.005782
16.5	-0.005542
16.5167	-0.005343
16.5333	-0.005314
16.55	-0.005095
16.5667	-0.004816
16.5833	-0.004447
16.6	-0.003978
16.6167	-0.00366
16.6333	-0.003361
16.65	-0.003012
16.6667	-0.002644
16.6833	-0.002356
16.7	-0.002188
16.7167	-0.00222
16.7333	-0.002182
16.75	-0.002093
16.7667	-0.001906
16.7833	-0.001748
16.8	-0.001511
16.8167	-0.001173
16.8333	-0.000885
16.85	-0.000698
16.8667	-0.000571
16.8833	-0.000634
16.9	-0.000657
16.9167	-0.00058
16.9333	-0.000773
16.95	-0.000437
16.9667	0.00015
16.9833	0.000497
17	0.000553
17.0167	-0.001371
17.0333	-0.000364
17.05	-0.010628
17.0667	-0.039452
17.0833	-0.068386
17.1	-0.09848
17.1167	-0.123985
17.1333	-0.136079
17.15	-0.140143
17.1667	-0.133438
17.1833	-0.123602
17.2	-0.113817
17.2167	-0.105572
17.2333	-0.102336
17.25	-0.098801
17.2667	-0.092947
17.2833	-0.093342
17.3	-0.093017
17.3167	-0.089402
17.3333	-0.085797
17.35	-0.079973
17.3667	-0.077089
17.3833	-0.074814
17.4	-0.07196
17.4167	-0.066926
17.4333	-0.062082
17.45	-0.058688
17.4667	-0.056153
17.4833	-0.05359
17.5	-0.050706
17.5167	-0.048022
17.5333	-0.045669
17.55	-0.042825
17.5667	-0.040232
17.5833	-0.037708
17.6	-0.035335
17.6167	-0.033172
17.6333	-0.031238
17.65	-0.029386
17.6667	-0.027393
17.6833	-0.02616
17.7	-0.025017
17.7167	-0.023934
17.7333	-0.022431
17.75	-0.021289
17.7667	-0.020186
17.7833	-0.019324
17.8	-0.018361
17.8167	-0.017579
17.8333	-0.016837
17.85	-0.016235
17.8667	-0.015693
17.8833	-0.014931
17.9	-0.014239
17.9167	-0.013557
17.9333	-0.012855
17.95	-0.012273
17.9667	-0.011612
17.9833	-0.01098
18	-0.010299
18.0167	-0.009807
18.0333	-0.009126
18.05	-0.008625
18.0667	-0.008043
18.0833	-0.007462
18.1	-0.006921
18.1167	-0.00632
18.1333	-0.005719
18.15	-0.005368
18.1667	-0.005178
18.1833	-0.004877
18.2	-0.004556
18.2167	-0.004275
18.2333	-0.003965
18.25	-0.003734
18.2667	-0.003594
18.2833	-0.003273
18.3	-0.003113
18.3167	-0.003023
18.3333	-0.002513
18.35	-0.002172
18.3667	-0.002032
18.3833	-0.001983
18.4	-0.001893
18.4167	-0.001683
18.4333	-0.001533
18.45	-0.001223
18.4667	-0.001013
18.4833	-0.000584
18.5	-0.000204
18.5167	4.6e-05
18.5333	4.5e-05
18.55	0.000184
18.5667	0.000294
18.5833	0.000593
18.6	0.000612
18.6167	0.000592
18.6333	0.000541
18.65	0.00038
18.6667	0.000349
18.6833	0.000378
18.7	0.000487
18.7167	0.000776
18.7333	0.001075
18.75	0.001264
18.7667	0.001342
18.7833	0.001241
18.8	0.001019
18.8167	0.000918
18.8333	0.000567
18.85	0.000405
18.8667	0.000334
18.8833	0.000352
18.9	0.00033
18.9167	0.000399
18.9333	0.000427
18.95	0.000265
18.9667	-0.000737
18.9833	-0.002098
19	-0.00317
19.0167	-0.002972
19.0333	0.001516
19.05	-0.006836
19.0667	-0.035039
19.0833	-0.059841
19.1	-0.092613
19.1167	-0.120685
19.1333	-0.129757
19.15	-0.13339
19.1667	-0.131072
19.1833	-0.117304
19.2	-0.105107
19.2167	-0.096379
19.2333	-0.093222
19.25	-0.095004
19.2667	-0.088647
19.2833	-0.08109
19.3	-0.076682
19.3167	-0.071565
19.3333	-0.068268
19.35	-0.06441
19.3667	-0.061323
19.3833	-0.058426
19.4	-0.055099
19.4167	-0.052002
19.4333	-0.049495
19.45	-0.047168
19.4667	-0.044611
19.4833	-0.041894
19.5	-0.039047
19.5167	-0.03655
19.5333	-0.034253
19.55	-0.031927
19.5667	-0.03036
19.5833	-0.029053
19.6	-0.027476
19.6167	-0.02562
19.6333	-0.023783
19.65	-0.022027
19.6667	-0.0206
19.6833	-0.019333
19.7	-0.018587
19.7167	-0.0178
19.7333	-0.016964
19.75	-0.016278
19.7667	-0.015571
19.7833	-0.014675
19.8	-0.013778
19.8167	-0.012692
19.8333	-0.012006
19.85	-0.01121
19.8667	-0.010363
19.8833	-0.009887
19.9	-0.009481
19.9167	-0.009045
19.9333	-0.008719
19.95	-0.007973
19.9667	-0.007197
19.9833	-0.006621
20	-0.006115
20.0167	-0.005809
20.0333	-0.005253
20.05	-0.004617
20.0667	-0.004111
20.0833	-0.003625
20.1	-0.003799
20.1167	-0.003353
20.1333	-0.002977
20.15	-0.002452
20.1667	-0.001486
20.1833	0.0065
20.2	0.007556
20.2167	0.004531
20.2333	0.002527
20.25	0.000733
20.2667	-0.000201
20.2833	-0.000486
20.3	-0.00029
20.3167	-0.000375
20.3333	-0.000439
20.35	-0.000413
20.3667	-0.001228
20.3833	-0.001472
20.4	-0.001117
20.4167	-0.001021
20.4333	-0.001006
20.45	-0.0009
20.4667	-0.000605
20.4833	-0.000479
20.5	-0.000294
20.5167	3.2e-05
20.5333	0.000407
20.55	0.000412
20.5667	0.000338
20.5833	0.000303
20.6	0.000278
20.6167	0.000384
20.6333	0.000409
20.65	0.000394
20.6667	0.00018
20.6833	-4.5e-05
20.7	-0.00029
20.7167	-0.000394
20.7333	-6.9e-05
20.75	0.000246
20.7667	0.000321
20.7833	0.000397
20.8	0.000412
20.8167	0.000377
20.8333	0.000102
20.85	0.000178
20.8667	0.000133
20.8833	0.000188
20.9	0.000663
20.9167	0.000958
20.9333	0.001573
20.95	0.002109
20.9667	0.001704
20.9833	0.001499
21	0.002794
21.0167	0.005189
21.0333	0.007014
21.05	-0.00013
21.0667	-0.031975
21.0833	-0.06073
21.1	-0.090895
21.1167	-0.11743
21.1333	-0.125335
21.15	-0.12835
21.1667	-0.125915
21.1833	-0.11321
21.2	-0.101375
21.2167	-0.09417
21.2333	-0.088635
21.25	-0.08659
21.2667	-0.084525
21.2833	-0.07892
21.3	-0.072765
21.3167	-0.06886
21.3333	-0.066635
21.35	-0.06495
21.3667	-0.062015
21.3833	-0.05872
21.4	-0.055175
21.4167	-0.05091
21.4333	-0.047295
21.45	-0.04419
21.4667	-0.042235
21.4833	-0.039391
21.5	-0.036646
21.5167	-0.034591
21.5333	-0.033386
21.55	-0.028401
21.5667	-0.025317
21.5833	-0.023802
21.6	-0.022477
21.6167	-0.022222
21.6333	-0.021828
21.65	-0.020733
21.6667	-0.019668
21.6833	-0.018724
21.7	-0.017869
21.7167	-0.017045
21.7333	-0.01651
21.75	-0.015735
21.7667	-0.015221
21.7833	-0.014656
21.8	-0.013802
21.8167	-0.013327
21.8333	-0.012863
21.85	-0.012019
21.8667	-0.011094
21.8833	-0.01056
21.9	-0.010255
21.9167	-0.009731
21.9333	-0.009467
21.95	-0.009152
21.9667	-0.008908
21.9833	-0.008604
22	-0.00833
22.0167	-0.008036
22.0333	-0.007631
22.05	-0.007227
22.0667	-0.006713
22.0833	-0.006259
22.1	-0.006005
22.1167	-0.005751
22.1333	-0.005527
22.15	-0.005263
22.1667	-0.005019
22.1833	-0.004875
22.2	-0.004771
22.2167	-0.004607
22.2333	-0.004323
22.25	-0.00429
22.2667	-0.004046
22.2833	-0.003912
22.3	-0.003598
22.3167	-0.003515
22.3333	-0.003561
22.35	-0.003577
22.3667	-0.003464
22.3833	-0.00334
22.4	-0.003426
22.4167	-0.003693
22.4333	-0.003589
22.45	-0.003356
22.4667	-0.003233
22.4833	-0.002899
22.5	-0.002656
22.5167	-0.002482
22.5333	-0.002359
22.55	-0.002296
22.5667	-0.002243
22.5833	-0.00215
22.6	-0.001896
22.6167	-0.001843
22.6333	-0.00175
22.65	-0.001497
22.6667	-0.001364
22.6833	-0.001291
22.7	-0.001158
22.7167	-0.001015
22.7333	-0.001083
22.75	-0.00122
22.7667	-0.001117
22.7833	-0.001214
22.8	-0.001221
22.8167	-0.001219
22.8333	-0.001096
22.85	-0.001204
22.8667	-0.001461
22.8833	-0.001219
22.9	-0.001316
22.9167	-0.001694
22.9333	-0.001711
22.95	-0.001649
22.9667	-0.001837
22.9833	-0.002204
23	-0.003362
23.0167	-0.00506
23.0333	-0.003258
23.05	-0.004966
23.0667	-0.028904
23.0833	-0.057131
23.1	-0.09248
23.1167	-0.116728
23.1333	-0.123706
23.15	-0.126224
23.1667	-0.121542
23.1833	-0.11334
23.2	-0.100229
23.2167	-0.092627
23.2333	-0.088125
23.25	-0.085564
23.2667	-0.081592
23.2833	-0.078521
23.3	-0.074299
23.3167	-0.070057
23.3333	-0.066416
23.35	-0.063365
23.3667	-0.060453
23.3833	-0.057502
23.4	-0.054161
23.4167	-0.05128
23.4333	-0.047998
23.45	-0.044887
23.4667	-0.042266
23.4833	-0.039885
23.5	-0.037434
23.5167	-0.035463
23.5333	-0.032802
23.55	-0.030491
23.5667	-0.02843
23.5833	-0.02661
23.6	-0.025669
23.6167	-0.024058
23.6333	-0.022357
23.65	-0.021246
23.6667	-0.020156
23.6833	-0.019005
23.7	-0.017985
23.7167	-0.017404
23.7333	-0.016584
23.75	-0.015503
23.7667	-0.014803
23.7833	-0.014392
23.8	-0.013742
23.8167	-0.013272
23.8333	-0.012941
23.85	-0.012171
23.8667	-0.011351
23.8833	-0.010871
23.9	-0.010411
23.9167	-0.009831
23.9333	-0.009531
23.95	-0.00923
23.9667	-0.00886
23.9833	-0.008791
24	-0.008631
24.0167	-0.008491
24.0333	-0.008301
24.05	-0.008141
24.0667	-0.007971
24.0833	-0.007592
24.1	-0.007222
24.1167	-0.007152
24.1333	-0.006932
24.15	-0.006803
24.1667	-0.006863
24.1833	-0.006844
24.2	-0.006774
24.2167	-0.006565
24.2333	-0.006165
24.25	-0.005756
24.2667	-0.005587
24.2833	-0.005627
24.3	-0.005298
24.3167	-0.004789
24.3333	-0.004279
24.35	-0.00406
24.3667	-0.003791
24.3833	-0.003672
24.4	-0.003583
24.4167	-0.003834
24.4333	-0.003715
24.45	-0.003406
24.4667	-0.002997
24.4833	-0.002528
24.5	-0.002199
24.5167	-0.00186
24.5333	-0.001791
24.55	-0.001872
24.5667	-0.001774
24.5833	-0.001675
24.6	-0.001706
24.6167	-0.001978
24.6333	-0.001919
24.65	-0.00197
24.6667	-0.002302
24.6833	-0.002383
24.7	-0.002095
24.7167	-0.001666
24.7333	-0.001358
24.75	-0.001209
24.7667	-0.001281
24.7833	-0.001533
24.8	-0.001834
24.8167	-0.001766
24.8333	-0.001478
24.85	-0.001349
24.8667	-0.000991
24.8833	-0.001203
24.9	-0.001345
24.9167	-0.001167
24.9333	-0.000499
24.95	-0.000691
24.9667	-0.001063
24.9833	-0.001395
25	-0.002487
25.0167	-0.001999
25.0333	0.002949
25.05	0.001087
25.0667	-0.022805
25.0833	-0.052907
25.1	-0.083419
25.1167	-0.110412
25.1333	-0.122454
25.15	-0.129586
25.1667	-0.124448
25.1833	-0.112031
25.2	-0.101193
25.2167	-0.091415
25.2333	-0.085488
25.25	-0.084
25.2667	-0.080502
25.2833	-0.079005
25.3	-0.073447
25.3167	-0.06967
25.3333	-0.066352
25.35	-0.063385
25.3667	-0.060217
25.3833	-0.05553
25.4	-0.050492
25.4167	-0.048005
25.4333	-0.045727
25.45	-0.04251
25.4667	-0.039763
25.4833	-0.037195
25.5	-0.033968
25.5167	-0.03223
25.5333	-0.030013
25.55	-0.028616
25.5667	-0.027588
25.5833	-0.026411
25.6	-0.025654
25.6167	-0.024746
25.6333	-0.023539
25.65	-0.022532
25.6667	-0.021794
25.6833	-0.021167
25.7	-0.02017
25.7167	-0.019213
25.7333	-0.018605
25.75	-0.017988
25.7667	-0.017341
25.7833	-0.016723
25.8	-0.015956
25.8167	-0.015279
25.8333	-0.014762
25.85	-0.014234
25.8667	-0.013517
25.8833	-0.01289
25.9	-0.012123
25.9167	-0.011285
25.9333	-0.010498
25.95	-0.009831
25.9667	-0.009153
25.9833	-0.008526
26	-0.007849
26.0167	-0.007372
26.0333	-0.006774
26.05	-0.006687
26.0667	-0.00636
26.0833	-0.006112
26.1	-0.005895
26.1167	-0.005688
26.1333	-0.00537
26.15	-0.004873
26.1667	-0.004825
26.1833	-0.004658
26.2	-0.004361
26.2167	-0.003913
26.2333	-0.003466
26.25	-0.003388
26.2667	-0.003411
26.2833	-0.003364
26.3	-0.003356
26.3167	-0.002949
26.3333	-0.002831
26.35	-0.002604
26.3667	-0.002676
26.3833	-0.002428
26.4	-0.002011
26.4167	-0.002053
26.4333	-0.001956
26.45	-0.001588
26.4667	-0.00147
26.4833	-0.001263
26.5	-0.001095
26.5167	-0.001157
26.5333	-0.00102
26.55	-0.001122
26.5667	-0.000964
26.5833	-0.000796
26.6	-0.000838
26.6167	-0.000791
26.6333	-0.000713
26.65	-0.000715
26.6667	-0.000337
26.6833	6.1e-05
26.7	0.000299
26.7167	0.000557
26.7333	0.000815
26.75	0.000913
26.7667	0.001091
26.7833	0.00145
26.8	0.001368
26.8167	0.001256
26.8333	0.001244
26.85	0.001112
26.8667	0.001241
26.8833	0.001479
26.9	0.001728
26.9167	0.001606
26.9333	0.001304
26.95	0.001003
26.9667	0.000781
26.9833	0.00014
27	0.000348
27.0167	3.7e-05
27.0333	0.002116
27.05	0.000914
27.0667	-0.023917
27.0833	-0.049918
27.1	-0.075899
27.1167	-0.107931
27.1333	-0.120512
27.15	-0.126933
27.1667	-0.121224
27.1833	-0.110175
27.2	-0.100296
27.2167	-0.094157
27.2333	-0.085039
27.25	-0.08474
27.2667	-0.079551
27.2833	-0.079562
27.3	-0.074823
27.3167	-0.071023
27.3333	-0.066854
27.35	-0.063005
27.3667	-0.059326
27.3833	-0.056477
27.4	-0.053428
27.4167	-0.050549
27.4333	-0.0477
27.45	-0.044851
27.4667	-0.041841
27.4833	-0.039162
27.5	-0.036123
27.5167	-0.034024
27.5333	-0.031955
27.55	-0.030275
27.5667	-0.029216
27.5833	-0.028107
27.6	-0.026798
27.6167	-0.025248
27.6333	-0.023949
27.65	-0.02274
27.6667	-0.02184
27.6833	-0.020991
27.7	-0.020122
27.7167	-0.019303
27.7333	-0.018633
27.75	-0.018074
27.7667	-0.017435
27.7833	-0.016875
27.8	-0.016026
27.8167	-0.015097
27.8333	-0.014047
27.85	-0.012978
27.8667	-0.012259
27.8833	-0.01168
27.9	-0.01105
27.9167	-0.010281
27.9333	-0.010052
27.95	-0.009552
27.9667	-0.009433
27.9833	-0.009104
28	-0.008545
28.0167	-0.007795
28.0333	-0.007216
28.05	-0.006927
28.0667	-0.006478
28.0833	-0.006159
28.1	-0.005679
28.1167	-0.00549
28.1333	-0.005341
28.15	-0.005002
28.1667	-0.004963
28.1833	-0.004914
28.2	-0.004685
28.2167	-0.004316
28.2333	-0.003886
28.25	-0.003527
28.2667	-0.003128
28.2833	-0.002699
28.3	-0.00234
28.3167	-0.001981
28.3333	-0.002003
28.35	-0.001944
28.3667	-0.001715
28.3833	-0.001336
28.4	-0.001207
28.4167	-0.001258
28.4333	-0.001229
28.45	-0.001131
28.4667	-0.001202
28.4833	-0.001163
28.5	-0.000904
28.5167	-0.000776
28.5333	-0.000537
28.55	-0.000398
28.5667	-0.00048
28.5833	-0.000471
28.6	-0.000413
28.6167	-0.000354
28.6333	-0.000376
28.65	-0.000408
28.6667	-0.000529
28.6833	-0.000501
28.7	-0.000692
28.7167	-0.000734
28.7333	-0.000756
28.75	-0.000818
28.7667	-0.00085
28.7833	-0.000781
28.8	-0.000843
28.8167	-0.000685
28.8333	-0.000727
28.85	-0.000779
28.8667	-0.000571
28.8833	-0.000404
28.9	-0.000416
28.9167	-0.000518
28.9333	-7e-05
28.95	7.8e-05
28.9667	0.000405
28.9833	0.001073
29	0.001101
29.0167	0.001328
29.0333	0.001366
29.05	-0.000337
29.0667	-0.019679
29.0833	-0.048322
29.1	-0.077814
29.1167	-0.104987
29.1333	-0.11999
29.15	-0.123962
29.1667	-0.122285
29.1833	-0.112038
29.2	-0.100821
29.2167	-0.085424
29.2333	-0.084317
29.25	-0.083079
29.2667	-0.077232
29.2833	-0.073846
29.3	-0.075879
29.3167	-0.066482
29.3333	-0.058715
29.35	-0.058718
29.3667	-0.056311
29.3833	-0.053994
29.4	-0.051658
29.4167	-0.048341
29.4333	-0.044664
29.45	-0.039848
29.4667	-0.038601
29.4833	-0.036844
29.5	-0.034518
29.5167	-0.033181
29.5333	-0.030785
29.55	-0.029498
29.5667	-0.027602
29.5833	-0.025896
29.6	-0.023949
29.6167	-0.022213
29.6333	-0.021107
29.65	-0.020191
29.6667	-0.018854
29.6833	-0.017778
29.7	-0.016862
29.7167	-0.015726
29.7333	-0.01444
29.75	-0.013634
29.7667	-0.012608
29.7833	-0.012202
29.8	-0.011736
29.8167	-0.01141
29.8333	-0.010894
29.85	-0.010378
29.8667	-0.009913
29.8833	-0.009327
29.9	-0.008851
29.9167	-0.008475
29.9333	-0.00825
29.95	-0.008064
29.9667	-0.007698
29.9833	-0.007233
30	-0.006727
30.0167	-0.006372
30.0333	-0.006106
30.05	-0.005891
30.0667	-0.005565
30.0833	-0.00536
30.1	-0.005275
30.1167	-0.004799
30.1333	-0.004644
30.15	-0.004389
30.1667	-0.004084
30.1833	-0.003938
30.2	-0.003813
30.2167	-0.003668
30.2333	-0.003423
30.25	-0.003148
30.2667	-0.002823
30.2833	-0.002698
30.3	-0.002773
30.3167	-0.002608
30.3333	-0.002673
30.35	-0.002508
30.3667	-0.002253
30.3833	-0.001998
30.4	-0.001763
30.4167	-0.001539
30.4333	-0.001494
30.45	-0.001289
30.4667	-0.001304
30.4833	-0.00129
30.5	-0.001145
30.5167	-0.00082
30.5333	-0.000366
30.55	-0.000391
30.5667	-0.000347
30.5833	-0.000462
30.6	-0.000488
30.6167	-0.000503
30.6333	-0.000439
30.65	-0.000304
30.6667	-0.00026
30.6833	-0.000335
30.7	-0.000301
30.7167	-0.000497
30.7333	-0.000673
30.75	-0.000608
30.7667	-0.000714
30.7833	-0.00072
30.8	-0.000306
30.8167	-0.000121
30.8333	-0.000167
30.85	-0.000183
30.8667	1e-06
30.8833	-6.5e-05
30.9	8.9e-05
30.9167	8.3e-05
30.9333	0.000257
30.95	0.000291
30.9667	0.000975
30.9833	0.002009
31	0.002093
31.0167	0.001537
31.0333	0.000761
31.05	0.002465
31.0667	-0.017522
31.0833	-0.041198
31.1	-0.068564
31.1167	-0.09884
31.1333	-0.111376
31.15	-0.115953
31.1667	-0.114899
31.1833	-0.105105
31.2	-0.095351
31.2167	-0.087478
31.2333	-0.083934
31.25	-0.08237
31.2667	-0.076467
31.2833	-0.072123
31.3	-0.068859
31.3167	-0.065646
31.3333	-0.062052
31.35	-0.059038
31.3667	-0.055515
31.3833	-0.052111
31.4	-0.048888
31.4167	-0.045114
31.4333	-0.04144
31.45	-0.039187
31.4667	-0.037603
31.4833	-0.03593
31.5	-0.033886
31.5167	-0.032013
31.5333	-0.030409
31.55	-0.028626
31.5667	-0.027402
31.5833	-0.026179
31.6	-0.024855
31.6167	-0.023372
31.6333	-0.022238
31.65	-0.021115
31.6667	-0.019861
31.6833	-0.018478
31.7	-0.017234
31.7167	-0.016201
31.7333	-0.015437
31.75	-0.014634
31.7667	-0.01387
31.7833	-0.012927
31.8	-0.012173
31.8167	-0.01127
31.8333	-0.010726
31.85	-0.010153
31.8667	-0.009609
31.8833	-0.008836
31.9	-0.008202
31.9167	-0.007549
31.9333	-0.006976
31.95	-0.006482
31.9667	-0.005939
31.9833	-0.005515
32	-0.005012
32.0167	-0.004588
32.0333	-0.004225
32.05	-0.003531
32.0667	-0.002868
32.0833	-0.003214
32.1	-0.00303
32.1167	-0.002527
32.1333	-0.001983
32.15	-0.00202
32.1667	-0.002226
32.1833	-0.001953
32.2	-0.002099
32.2167	-0.001776
32.2333	-0.001922
32.25	-0.001728
32.2667	-0.001335
32.2833	-0.001061
32.3	-0.000958
32.3167	-0.001204
32.3333	-0.00126
32.35	-0.001197
32.3667	-0.000763
32.3833	-0.000419
32.4	-0.000315
32.4167	7.8e-05
32.4333	0.000292
32.45	0.000486
32.4667	0.00069
32.4833	0.000243
32.5	0.000107
32.5167	0.000211
32.5333	0.000255
32.55	8.9e-05
32.5667	-0.000318
32.5833	-0.000174
32.6	3e-05
32.6167	0.000164
32.6333	0.000298
32.65	0.000492
32.6667	0.000736
32.6833	0.00074
32.7	0.000724
32.7167	0.000758
32.7333	0.000452
32.75	0.000196
32.7667	0.00034
32.7833	0.000374
32.8	0.000619
32.8167	0.000753
32.8333	0.000727
32.85	0.000761
32.8667	0.000795
32.8833	0.00099
32.9	0.001034
32.9167	0.000998
32.9333	0.000673
32.95	0.000447
32.9667	0.000671
32.9833	0.001326
33	0.0018
33.0167	0.002705
33.0333	0.003549
33.05	0.000894
33.0667	-0.012992
33.0833	-0.040597
33.1	-0.067963
33.1167	-0.098508
33.1333	-0.111923
33.15	-0.116869
33.1667	-0.115274
33.1833	-0.109989
33.2	-0.095855
33.2167	-0.08602
33.2333	-0.086125
33.25	-0.07788
33.2667	-0.073195
33.2833	-0.07017
33.3	-0.067255
33.3167	-0.064621
33.3333	-0.062456
33.35	-0.060541
33.3667	-0.056356
33.3833	-0.048221
[truncated: 339 more rows]

## Sheet: Fig. 2F (T106A-repeat1)
DP_X	DP_Y	Baseline_X	Baseline_Y	Fit_X	Fit_Y	NDH_X	NDH_Y
0.083333	0.00046			0.01845	-11.7964
0.1	-4.4e-05			0.111215	-11.7906	0.111215	-12.2995
0.116667	1.3e-05			0.20483	-11.778	0.20483	-12.0587
0.133333	1e-05			0.299294	-11.7599	0.299294	-11.6981
0.15	0.000166			0.394608	-11.7335	0.394608	-11.4067
0.166667	0.000243			0.490771	-11.6937	0.490771	-11.4424
0.183333	0.00021			0.587784	-11.6296	0.587784	-11.608
0.2	0.000326			0.685647	-11.5162	0.685647	-11.5098
0.216667	0.000483			0.784359	-11.2846	0.784359	-11.0893
0.233333	0.00063			0.88392	-10.7028	0.88392	-10.6433
0.25	0.000706			0.984331	-8.91505	0.984331	-9.12771
0.266667	0.000813			1.08559	-4.90961	1.08559	-4.77868
0.283333	0.00065			1.1877	-1.8067	1.1877	-1.76785
0.3	0.000576			1.29066	-0.742054	1.29066	-0.994888
0.316667	0.000663			1.39447	-0.378705	1.39447	-0.427798
0.333333	0.00065			1.49913	-0.223677	1.49913	-0.154904
0.35	0.000476			1.60464	-0.14495	1.60464	-0.098391
0.366667	0.000413			1.711	-0.099784	1.711	-0.106069
0.383333	0.00055			1.8182	-0.071475	1.8182	0.031094
0.4	0.000736
0.416667	0.000873
0.433333	0.000889
0.45	0.000816
0.466667	0.000633
0.483333	0.000279
0.5	-0.000114
0.516667	4.2e-05
0.533333	-9.1e-05
0.55	-0.000124
0.566667	-1.8e-05
0.583333	-0.000331
0.6	-0.000285
0.616667	-0.000398
0.633333	-0.000192
0.65	-0.000466
0.666667	-0.000609
0.683333	-0.000383
0.7	-0.000216
0.716667	-0.00042
0.733333	-0.000474
0.75	-0.000218
0.766667	-0.000491
0.783333	-0.000245
0.8	-0.000169
0.816667	0.000267
0.833333	0.000653
0.85	0.000669
0.866667	0.000365
0.883333	0.000482
0.9	0.000997
0.916667	0.000783
0.933333	0.000679
0.95	0.000845
0.966667	0.000241
0.983333	-0.001403
1	-0.003248
1.01667	0.000968
1.03333	0.001764
1.05	-0.022591
1.06667	-0.042485
1.08333	-0.06216
1.1	-0.079734
1.11667	-0.086669
1.13333	-0.080053
1.15	-0.073258
1.16667	-0.067113
1.18333	-0.059858
1.2	-0.052932
1.21667	-0.046637
1.23333	-0.039852
1.25	-0.036887
1.26667	-0.036213
1.28333	-0.032408
1.3	-0.024453
1.31667	-0.022498
1.33333	-0.021884
1.35	-0.019639
1.36667	-0.018054
1.38333	-0.0167
1.4	-0.015326
1.41667	-0.014602
1.43333	-0.014047
1.45	-0.013473
1.46667	-0.012739
1.48333	-0.012005
1.5	-0.011211
1.51667	-0.010177
1.53333	-0.009444
1.55	-0.00912
1.56667	-0.008767
1.58333	-0.008443
1.6	-0.008009
1.61667	-0.007706
1.63333	-0.007363
1.65	-0.00706
1.66667	-0.006567
1.68333	-0.006324
1.7	-0.005991
1.71667	-0.005548
1.73333	-0.005286
1.75	-0.004843
1.76667	-0.00455
1.78333	-0.004188
1.8	-0.004116
1.81667	-0.003964
1.83333	-0.003872
1.85	-0.003509
1.86667	-0.003068
1.88333	-0.002746
1.9	-0.002504
1.91667	-0.002293
1.93333	-0.002051
1.95	-0.00199
1.96667	-0.001559
1.98333	-0.001328
2	-0.001057
2.01667	-0.000756
2.03333	-0.000855
2.05	-0.001085
2.06667	-0.001154
2.08333	-0.001213
2.1	-0.001143
2.11667	-0.000893
2.13333	-0.001023
2.15	-0.001193
2.16667	-0.001213
2.18333	-0.001234
2.2	-0.001134
2.21667	-0.001075
2.23333	-0.001206
2.25	-0.001276
2.26667	-0.001148
2.28333	-0.001209
2.3	-0.00134
2.31667	-0.001261
2.33333	-0.001193
2.35	-0.000965
2.36667	-0.000777
2.38333	-0.000748
2.4	-0.00074
2.41667	-0.000633
2.43333	-0.000445
2.45	-0.000368
2.46667	-0.00034
2.48333	-0.000323
2.5	-0.000356
2.51667	-0.000329
2.53333	-0.000403
2.55	-0.000476
2.56667	-0.000299
2.58333	-0.000143
2.6	-0.000177
2.61667	-9.1e-05
2.63333	-0.000255
2.65	-0.000449
2.66667	-0.000614
2.68333	-0.000638
2.7	-0.000723
2.71667	-0.000848
2.73333	-0.000772
2.75	-0.000308
2.76667	-0.000193
2.78333	-0.000138
2.8	-0.000114
2.81667	-0.000189
2.83333	-0.000175
2.85	9.9e-05
2.86667	5.3e-05
2.88333	7.7e-05
2.9	0.00026
2.91667	0.000624
2.93333	0.001097
2.95	0.001181
2.96667	-1.6e-05
2.98333	-0.000413
3	0.00043
3.01667	-0.000448
3.03333	-0.003225
3.05	-0.037162
3.06667	-0.097
3.08333	-0.184568
3.1	-0.288366
3.11667	-0.376794
3.13333	-0.427912
3.15	-0.44044
3.16667	-0.432709
3.18333	-0.411557
3.2	-0.385256
3.21667	-0.360955
3.23333	-0.336864
3.25	-0.309793
3.26667	-0.281062
3.28333	-0.253891
3.3	-0.231251
3.31667	-0.20669
3.33333	-0.18259
3.35	-0.16785
3.36667	-0.156909
3.38333	-0.1421
3.4	-0.12857
3.41667	-0.12248
3.43333	-0.115791
3.45	-0.110231
3.46667	-0.098482
3.48333	-0.091103
3.5	-0.079434
3.51667	-0.074115
3.53333	-0.068266
3.55	-0.063587
3.56667	-0.055949
3.58333	-0.05037
3.6	-0.045222
3.61667	-0.041144
3.63333	-0.038356
3.65	-0.035948
3.66667	-0.03418
3.68333	-0.032402
3.7	-0.030484
3.71667	-0.028237
3.73333	-0.02615
3.75	-0.024342
3.76667	-0.022485
3.78333	-0.020378
3.8	-0.018481
3.81667	-0.017734
3.83333	-0.016938
3.85	-0.016261
3.86667	-0.015255
3.88333	-0.014278
3.9	-0.013672
3.91667	-0.012906
3.93333	-0.01179
3.95	-0.011244
3.96667	-0.010908
3.98333	-0.010133
4	-0.009417
4.01667	-0.008752
4.03333	-0.008066
4.05	-0.007201
4.06667	-0.006736
4.08333	-0.006901
4.1	-0.006326
4.11667	-0.005752
4.13333	-0.005697
4.15	-0.005662
4.16667	-0.005068
4.18333	-0.004784
4.2	-0.004639
4.21667	-0.004445
4.23333	-0.004421
4.25	-0.004047
4.26667	-0.003904
4.28333	-0.00374
4.3	-0.003397
4.31667	-0.003033
4.33333	-0.00251
4.35	-0.002306
4.36667	-0.002183
4.38333	-0.00229
4.4	-0.002297
4.41667	-0.001924
4.43333	-0.001892
4.45	-0.001839
4.46667	-0.001667
4.48333	-0.001504
4.5	-0.001472
4.51667	-0.00136
4.53333	-0.001158
4.55	-0.000796
4.56667	-0.000574
4.58333	-0.000582
4.6	-0.000551
4.61667	-0.000549
4.63333	-0.000657
4.65	-0.000466
4.66667	-0.000395
4.68333	-0.000534
4.7	-0.000593
4.71667	-0.000222
4.73333	-6.1e-05
4.75	-4e-05
4.76667	0.000111
4.78333	0.000191
4.8	0.000202
4.81667	3.2e-05
4.83333	0.000212
4.85	0.000332
4.86667	0.000333
4.88333	0.000553
4.9	0.000573
4.91667	0.000362
4.93333	0.000632
4.95	0.000702
4.96667	0.001321
4.98333	0.00182
5	0.00144
5.01667	0.003149
5.03333	0.002838
5.05	-0.026423
5.06667	-0.078144
5.08333	-0.157775
5.1	-0.254977
5.11667	-0.334738
5.13333	-0.389259
5.15	-0.409331
5.16667	-0.407053
5.18333	-0.396474
5.2	-0.374056
5.21667	-0.354438
5.23333	-0.33605
5.25	-0.314572
5.26667	-0.294345
5.28333	-0.265107
5.3	-0.239519
5.31667	-0.212932
5.33333	-0.189455
5.35	-0.171227
5.36667	-0.1562
5.38333	-0.144763
5.4	-0.132486
5.41667	-0.12721
5.43333	-0.117913
5.45	-0.108506
5.46667	-0.101589
5.48333	-0.092113
5.5	-0.084517
5.51667	-0.07945
5.53333	-0.067464
5.55	-0.063788
5.56667	-0.060592
5.58333	-0.054007
5.6	-0.050751
5.61667	-0.048655
5.63333	-0.04597
5.65	-0.043564
5.66667	-0.039659
5.68333	-0.036163
5.7	-0.033458
5.71667	-0.031063
5.73333	-0.029099
5.75	-0.027244
5.76667	-0.025799
5.78333	-0.024174
5.8	-0.02283
5.81667	-0.021586
5.83333	-0.020011
5.85	-0.018467
5.86667	-0.017043
5.88333	-0.015869
5.9	-0.015055
5.91667	-0.014401
5.93333	-0.013587
5.95	-0.012524
5.96667	-0.01177
5.98333	-0.011187
6	-0.010414
6.01667	-0.00979
6.03333	-0.009097
6.05	-0.008565
6.06667	-0.008262
6.08333	-0.007809
6.1	-0.007366
6.11667	-0.006854
6.13333	-0.006331
6.15	-0.005949
6.16667	-0.005697
6.18333	-0.005475
6.2	-0.005033
6.21667	-0.004651
6.23333	-0.004409
6.25	-0.004077
6.26667	-0.003636
6.28333	-0.003034
6.3	-0.002583
6.31667	-0.002491
6.33333	-0.00239
6.35	-0.002389
6.36667	-0.001828
6.38333	-0.001647
6.4	-0.001687
6.41667	-0.001586
6.43333	-0.001496
6.45	-0.001025
6.46667	-0.000845
6.48333	-0.000954
6.5	-0.001124
6.51667	-0.000975
6.53333	-0.000565
6.55	-0.000235
6.56667	-0.000245
6.58333	-0.000356
6.6	-0.000656
6.61667	-0.000837
6.63333	-0.000738
6.65	-0.000218
6.66667	-0.000209
6.68333	-0.000111
6.7	7.8e-05
6.71667	6.7e-05
6.73333	0.000246
6.75	0.000224
6.76667	0.000132
6.78333	0.000141
6.8	6.9e-05
6.81667	-5.3e-05
6.83333	-0.000125
6.85	2e-06
6.86667	7e-05
6.88333	0.000338
6.9	0.000755
6.91667	0.000893
6.93333	0.00066
6.95	0.000837
6.96667	0.001104
6.98333	0.001161
7	0.001278
7.01667	0.002314
7.03333	0.006441
7.05	-0.010812
7.06667	-0.053666
7.08333	-0.11963
7.1	-0.209784
7.11667	-0.293428
7.13333	-0.354302
7.15	-0.388936
7.16667	-0.39268
7.18333	-0.381815
7.2	-0.365159
7.21667	-0.351034
7.23333	-0.333039
7.25	-0.315314
7.26667	-0.294309
7.28333	-0.273934
7.3	-0.247459
7.31667	-0.225015
7.33333	-0.200701
7.35	-0.181436
7.36667	-0.166802
7.38333	-0.154168
7.4	-0.141404
7.41667	-0.13231
7.43333	-0.123356
7.45	-0.113273
7.46667	-0.108359
7.48333	-0.099986
7.5	-0.093423
7.51667	-0.08375
7.53333	-0.080156
7.55	-0.070784
7.56667	-0.066101
7.58333	-0.058279
7.6	-0.050696
7.61667	-0.046574
7.63333	-0.042232
7.65	-0.04132
7.66667	-0.039198
7.68333	-0.037446
7.7	-0.033914
7.71667	-0.031023
7.73333	-0.028692
7.75	-0.02601
7.76667	-0.024079
7.78333	-0.021528
7.8	-0.017367
7.81667	-0.016337
7.83333	-0.017006
7.85	-0.015615
7.86667	-0.014925
7.88333	-0.014455
7.9	-0.013585
7.91667	-0.012955
7.93333	-0.011875
7.95	-0.010976
7.96667	-0.009887
7.98333	-0.008687
8	-0.008158
8.01667	-0.008049
8.03333	-0.00798
8.05	-0.007602
8.06667	-0.007323
8.08333	-0.007064
8.1	-0.006716
8.11667	-0.006168
8.13333	-0.00569
8.15	-0.005402
8.16667	-0.005084
8.18333	-0.004747
8.2	-0.004619
8.21667	-0.004522
8.23333	-0.004415
8.25	-0.004248
8.26667	-0.004021
8.28333	-0.003835
8.3	-0.003438
8.31667	-0.003062
8.33333	-0.002755
8.35	-0.002309
8.36667	-0.001993
8.38333	-0.001948
8.4	-0.002072
8.41667	-0.002236
8.43333	-0.002341
8.45	-0.002316
8.46667	-0.002191
8.48333	-0.002106
8.5	-0.002111
8.51667	-0.001867
8.53333	-0.001953
8.55	-0.001858
8.56667	-0.001504
8.58333	-0.00161
8.6	-0.001527
8.61667	-0.001753
8.63333	-0.0018
8.65	-0.001756
8.66667	-0.001793
8.68333	-0.00163
8.7	-0.001298
8.71667	-0.001005
8.73333	-0.000842
8.75	-0.00092
8.76667	-0.000678
8.78333	-0.000276
8.8	-9.4e-05
8.81667	-0.000102
8.83333	-0.000261
8.85	-0.00034
8.86667	-0.000189
8.88333	-3.7e-05
8.9	0.000194
8.91667	0.000484
8.93333	0.000705
8.95	0.001005
8.96667	0.001676
8.98333	0.001176
9	-5.4e-05
9.01667	0.001896
9.03333	0.001205
9.05	-0.006835
9.06667	-0.039285
9.08333	-0.092316
9.1	-0.176147
9.11667	-0.260578
9.13333	-0.322229
9.15	-0.36314
9.16667	-0.371722
9.18333	-0.366143
9.2	-0.354235
9.21667	-0.339176
9.23333	-0.326888
9.25	-0.309261
9.26667	-0.298453
9.28333	-0.277705
9.3	-0.256637
9.31667	-0.23266
9.33333	-0.208803
9.35	-0.185476
9.36667	-0.175318
9.38333	-0.160741
9.4	-0.147445
9.41667	-0.135688
9.43333	-0.126802
9.45	-0.117415
9.46667	-0.111799
9.48333	-0.104613
9.5	-0.095967
9.51667	-0.088671
9.53333	-0.083715
9.55	-0.078059
9.56667	-0.069524
9.58333	-0.063828
9.6	-0.061103
9.61667	-0.055077
9.63333	-0.049772
9.65	-0.042308
9.66667	-0.038783
9.68333	-0.037718
9.7	-0.035403
9.71667	-0.033399
9.73333	-0.031364
9.75	-0.02893
9.76667	-0.026556
9.78333	-0.024551
9.8	-0.022578
9.81667	-0.020854
9.83333	-0.01932
9.85	-0.017896
9.86667	-0.016782
9.88333	-0.015389
9.9	-0.013886
9.91667	-0.012502
9.93333	-0.011749
9.95	-0.010886
9.96667	-0.009843
9.98333	-0.00879
10	-0.007747
10.0167	-0.007355
10.0333	-0.006972
10.05	-0.00498
10.0667	-0.004157
10.0833	-0.004915
10.1	-0.004563
10.1167	-0.004191
10.1333	-0.003909
10.15	-0.003897
10.1667	-0.003665
10.1833	-0.003203
10.2	-0.002841
10.2167	-0.00269
10.2333	-0.002668
10.25	-0.002807
10.2667	-0.002485
10.2833	-0.002074
10.3	-0.001923
10.3167	-0.001652
10.3333	-0.001511
10.35	-0.00144
10.3667	-0.001479
10.3833	-0.001429
10.4	-0.001348
10.4167	-0.001127
10.4333	-0.000897
10.45	-0.000776
10.4667	-0.000706
10.4833	-0.000686
10.5	-0.000555
10.5167	-0.000465
10.5333	-0.000385
10.55	-0.000275
10.5667	-5.5e-05
10.5833	0.000175
10.6	0.000184
10.6167	9.4e-05
10.6333	9.4e-05
10.65	-0.000237
10.6667	-0.000207
10.6833	4.2e-05
10.7	0.000232
10.7167	0.000251
10.7333	0.00031
10.75	0.00033
10.7667	0.000199
10.7833	4.8e-05
10.8	2.7e-05
10.8167	5.6e-05
10.8333	-8.5e-05
10.85	3.4e-05
10.8667	0.000452
10.8833	0.000521
10.9	0.00079
10.9167	0.001408
10.9333	0.001357
10.95	0.001475
10.9667	0.002044
10.9833	0.003102
11	0.004331
11.0167	0.004049
11.0333	-0.001843
11.05	-0.019025
11.0667	-0.054556
11.0833	-0.114648
11.1	-0.19264
11.1167	-0.263332
11.1333	-0.315904
11.15	-0.345637
11.1667	-0.351799
11.1833	-0.345461
11.2	-0.335893
11.2167	-0.324026
11.2333	-0.312838
11.25	-0.300901
11.2667	-0.286193
11.2833	-0.269506
11.3	-0.254468
11.3167	-0.237461
11.3333	-0.215944
11.35	-0.191037
11.3667	-0.17235
11.3833	-0.161352
11.4	-0.149255
11.4167	-0.141888
11.4333	-0.131572
11.45	-0.120025
11.4667	-0.113498
11.4833	-0.108111
11.5	-0.097994
11.5167	-0.091638
11.5333	-0.082271
11.55	-0.075014
11.5667	-0.070178
11.5833	-0.063942
11.6	-0.059785
11.6167	-0.053959
11.6333	-0.050543
11.65	-0.045706
11.6667	-0.0432
11.6833	-0.041304
11.7	-0.036908
11.7167	-0.028432
11.7333	-0.026236
11.75	-0.02555
11.7667	-0.024494
11.7833	-0.023098
11.8	-0.021523
11.8167	-0.020627
11.8333	-0.019571
11.85	-0.018406
11.8667	-0.01748
11.8833	-0.016565
11.9	-0.015589
11.9167	-0.014654
11.9333	-0.013829
11.95	-0.013063
11.9667	-0.012158
11.9833	-0.011253
12	-0.010418
12.0167	-0.009783
12.0333	-0.009208
12.05	-0.008493
12.0667	-0.007718
12.0833	-0.007103
12.1	-0.006768
12.1167	-0.006374
12.1333	-0.005859
12.15	-0.005444
12.1667	-0.00498
12.1833	-0.004445
12.2	-0.004231
12.2167	-0.003986
12.2333	-0.003642
12.25	-0.003178
12.2667	-0.002843
12.2833	-0.002679
12.3	-0.002395
12.3167	-0.002101
12.3333	-0.001987
12.35	-0.001693
12.3667	-0.001329
12.3833	-0.001135
12.4	-0.000941
12.4167	-0.000557
12.4333	-0.000624
12.45	-0.0006
12.4667	-0.000506
12.4833	-0.000403
12.5	-0.000209
12.5167	-9.6e-05
12.5333	0.000138
12.55	0.000231
12.5667	5.4e-05
12.5833	-6.2e-05
12.6	-1.9e-05
12.6167	2.4e-05
12.6333	-0.000203
12.65	-0.00038
12.6667	-0.000587
12.6833	-0.000734
12.7	-0.000741
12.7167	-0.000458
12.7333	-0.000385
12.75	-0.000573
12.7667	-0.00066
12.7833	-0.000827
12.8	-0.001005
12.8167	-0.001202
12.8333	-0.0011
12.85	-0.000957
12.8667	-0.000575
12.8833	-0.000432
12.9	-0.00033
12.9167	3.2e-05
12.9333	0.000224
12.95	8.6e-05
12.9667	0.000358
12.9833	0.00122
13	0.002632
13.0167	0.003914
13.0333	0.001816
13.05	-0.013702
13.0667	-0.04416
13.0833	-0.098949
13.1	-0.172907
13.1167	-0.237625
13.1333	-0.290064
13.15	-0.318412
13.1667	-0.322581
13.1833	-0.320339
13.2	-0.315608
13.2167	-0.304347
13.2333	-0.296655
13.25	-0.288134
13.2667	-0.278833
13.2833	-0.265582
13.3	-0.248881
13.3167	-0.23284
13.3333	-0.218759
13.35	-0.203978
13.3667	-0.185187
13.3833	-0.172766
13.4	-0.160595
13.4167	-0.146655
13.4333	-0.138174
13.45	-0.131323
13.4667	-0.120103
13.4833	-0.111902
13.5	-0.101722
13.5167	-0.097031
13.5333	-0.090521
13.55	-0.08206
13.5667	-0.07641
13.5833	-0.07164
13.6	-0.06307
13.6167	-0.058579
13.6333	-0.055929
13.65	-0.052209
13.6667	-0.048909
13.6833	-0.039879
13.7	-0.038799
13.7167	-0.034129
13.7333	-0.032659
13.75	-0.03143
13.7667	-0.02994
13.7833	-0.0277
13.8	-0.02634
13.8167	-0.024531
13.8333	-0.022641
13.85	-0.021682
13.8667	-0.019962
13.8833	-0.018203
13.9	-0.016273
13.9167	-0.015314
13.9333	-0.014864
13.95	-0.014765
13.9667	-0.014346
13.9833	-0.013317
14	-0.012488
14.0167	-0.011428
14.0333	-0.010939
14.05	-0.0108
14.0667	-0.010301
14.0833	-0.010552
14.1	-0.010103
14.1167	-0.009215
14.1333	-0.008446
14.15	-0.007497
14.1667	-0.007328
14.1833	-0.00738
14.2	-0.007061
14.2167	-0.007072
14.2333	-0.006934
14.25	-0.006295
14.2667	-0.006007
14.2833	-0.005228
14.3	-0.00469
14.3167	-0.004852
14.3333	-0.004833
14.35	-0.004955
14.3667	-0.004987
14.3833	-0.004489
14.4	-0.00438
14.4167	-0.004332
14.4333	-0.003954
14.45	-0.003656
14.4667	-0.003888
14.4833	-0.00394
14.5	-0.004002
14.5167	-0.003914
14.5333	-0.003647
14.55	-0.003259
14.5667	-0.003121
14.5833	-0.003153
14.6	-0.002826
14.6167	-0.002528
14.6333	-0.00271
14.65	-0.002723
14.6667	-0.002545
14.6833	-0.002418
14.7	-0.00222
14.7167	-0.001823
14.7333	-0.001435
14.75	-0.001428
14.7667	-0.001311
14.7833	-0.000994
14.8	-0.000416
14.8167	-0.000229
14.8333	-0.000232
14.85	-0.000255
14.8667	-8e-06
14.8833	0.000289
14.9	0.000656
14.9167	0.001013
14.9333	0.00087
14.95	0.000307
14.9667	0.000584
14.9833	0.001091
15	-0.001112
15.0167	-0.001565
15.0333	-0.000329
15.05	-0.009892
15.0667	-0.038495
15.0833	-0.088259
15.1	-0.152242
15.1167	-0.214006
15.1333	-0.261429
15.15	-0.289963
15.1667	-0.300336
15.1833	-0.29806
15.2	-0.290274
15.2167	-0.280387
15.2333	-0.277501
15.25	-0.272905
15.2667	-0.262149
15.2833	-0.253922
15.3	-0.244576
15.3167	-0.23439
15.3333	-0.215884
15.35	-0.202128
15.3667	-0.188902
15.3833	-0.179746
15.4	-0.1685
15.4167	-0.158375
15.4333	-0.149229
15.45	-0.136963
15.4667	-0.130417
15.4833	-0.126152
15.5	-0.117116
15.5167	-0.107251
15.5333	-0.101525
15.55	-0.094409
15.5667	-0.087094
15.5833	-0.081329
15.6	-0.075343
15.6167	-0.068638
15.6333	-0.061633
15.65	-0.057918
15.6667	-0.052892
15.6833	-0.048197
15.7	-0.044852
15.7167	-0.042437
15.7333	-0.040142
15.75	-0.035117
15.7667	-0.032402
15.7833	-0.030207
15.8	-0.028163
15.8167	-0.026898
15.8333	-0.025393
15.85	-0.024168
15.8667	-0.022814
15.8833	-0.021469
15.9	-0.020195
15.9167	-0.01913
15.9333	-0.017936
15.95	-0.016791
15.9667	-0.015817
15.9833	-0.015363
16	-0.014978
16.0167	-0.014244
16.0333	-0.01358
16.05	-0.012916
16.0667	-0.012152
16.0833	-0.011508
16.1	-0.010944
16.1167	-0.01051
16.1333	-0.009886
16.15	-0.009462
16.1667	-0.008639
16.1833	-0.008295
16.2	-0.007871
16.2167	-0.007518
16.2333	-0.007264
16.25	-0.00646
16.2667	-0.005917
16.2833	-0.005594
16.3	-0.00519
16.3167	-0.004837
16.3333	-0.004554
16.35	-0.00424
16.3667	-0.003857
16.3833	-0.003474
16.4	-0.003151
16.4167	-0.002958
16.4333	-0.002715
16.45	-0.002562
16.4667	-0.0024
16.4833	-0.002077
16.5	-0.002014
16.5167	-0.001871
16.5333	-0.001609
16.55	-0.001546
16.5667	-0.001414
16.5833	-0.001211
16.6	-0.000719
16.6167	-0.000587
16.6333	-0.000404
16.65	-0.000192
16.6667	-2e-05
16.6833	5.2e-05
16.7	0.000284
16.7167	0.000216
16.7333	0.000528
16.75	0.00023
16.7667	-0.000148
16.7833	-0.000166
16.8	-3.5e-05
16.8167	3.7e-05
16.8333	-0.000281
16.85	-0.00034
16.8667	-0.000228
16.8833	-0.000217
16.9	-0.000696
16.9167	-0.000984
16.9333	-0.000933
16.95	-0.000652
16.9667	-0.000781
16.9833	-0.00118
17	-0.000189
17.0167	0.000612
17.0333	-0.000357
17.05	-0.006406
17.0667	-0.030585
17.0833	-0.075464
17.1	-0.135974
17.1167	-0.192023
17.1333	-0.234703
17.15	-0.261232
17.1667	-0.268512
17.1833	-0.264111
17.2	-0.260691
17.2167	-0.254271
17.2333	-0.24683
17.25	-0.24407
17.2667	-0.23995
17.2833	-0.2364
17.3	-0.23051
17.3167	-0.22076
17.3333	-0.21089
17.35	-0.20247
17.3667	-0.191241
17.3833	-0.182781
17.4	-0.174691
17.4167	-0.163432
17.4333	-0.155842
17.45	-0.150692
17.4667	-0.144973
17.4833	-0.140134
17.5	-0.130514
17.5167	-0.121415
17.5333	-0.112766
17.55	-0.101676
17.5667	-0.098297
17.5833	-0.092458
17.6	-0.082229
17.6167	-0.07749
17.6333	-0.069721
17.65	-0.067242
17.6667	-0.063163
17.6833	-0.056394
17.7	-0.052946
17.7167	-0.046617
17.7333	-0.043008
17.75	-0.04062
17.7667	-0.038211
17.7833	-0.035642
17.8	-0.032894
17.8167	-0.030075
17.8333	-0.027447
17.85	-0.024799
17.8667	-0.02331
17.8833	-0.021652
17.9	-0.019694
17.9167	-0.017706
17.9333	-0.016457
17.95	-0.015019
17.9667	-0.013991
17.9833	-0.012983
18	-0.012585
18.0167	-0.012197
18.0333	-0.0116
18.05	-0.011012
18.0667	-0.010124
18.0833	-0.009606
18.1	-0.008869
18.1167	-0.008461
18.1333	-0.008253
18.15	-0.007856
18.1667	-0.007528
18.1833	-0.007121
18.2	-0.006873
18.2167	-0.006526
18.2333	-0.006238
18.25	-0.005741
18.2667	-0.005184
18.2833	-0.004857
18.3	-0.004569
18.3167	-0.004312
18.3333	-0.004305
18.35	-0.004108
18.3667	-0.003701
18.3833	-0.003304
18.4	-0.002917
18.4167	-0.00272
18.4333	-0.002463
18.45	-0.002256
18.4667	-0.001949
18.4833	-0.001752
18.5	-0.001656
18.5167	-0.001609
18.5333	-0.001492
18.55	-0.001036
18.5667	-0.001129
18.5833	-0.001332
18.6	-0.001206
18.6167	-0.000939
18.6333	-0.000453
18.65	-1.6e-05
18.6667	-1e-05
18.6833	-0.000274
18.7	-0.000487
18.7167	-0.000401
18.7333	-0.000485
18.75	-0.000628
18.7667	-0.000582
18.7833	-0.000476
18.8	-0.00055
18.8167	-0.000444
18.8333	-0.000228
18.85	-7.2e-05
18.8667	-9.6e-05
18.8833	6e-05
18.9	-0.000284
18.9167	-0.000428
18.9333	-7.2e-05
18.95	-6e-06
18.9667	0.00029
18.9833	0.000296
19	-0.000488
19.0167	-0.000723
19.0333	0.001333
19.05	-0.004631
19.0667	-0.029315
19.0833	-0.06631
19.1	-0.119084
19.1167	-0.168999
19.1333	-0.206343
19.15	-0.228917
19.1667	-0.233842
19.1833	-0.232016
19.2	-0.225251
19.2167	-0.216566
19.2333	-0.20944
19.25	-0.209895
19.2667	-0.204959
19.2833	-0.203454
19.3	-0.198019
19.3167	-0.192523
19.3333	-0.185798
19.35	-0.177483
19.3667	-0.172658
19.3833	-0.171592
19.4	-0.164487
19.4167	-0.159392
19.4333	-0.154477
19.45	-0.151722
19.4667	-0.142266
19.4833	-0.138201
19.5	-0.129236
19.5167	-0.125691
19.5333	-0.121026
19.55	-0.114271
19.5667	-0.103396
19.5833	-0.096101
19.6	-0.096246
19.6167	-0.088351
19.6333	-0.083556
19.65	-0.082451
19.6667	-0.076376
19.6833	-0.069331
19.7	-0.062696
19.7167	-0.058022
19.7333	-0.051817
19.75	-0.049202
19.7667	-0.046017
19.7833	-0.043412
19.8	-0.040977
19.8167	-0.038963
19.8333	-0.036798
19.85	-0.034423
19.8667	-0.032058
19.8833	-0.030014
19.9	-0.028029
19.9167	-0.026024
19.9333	-0.023929
19.95	-0.021425
19.9667	-0.01917
19.9833	-0.017275
20	-0.014211
20.0167	-0.012736
20.0333	-0.014031
20.05	-0.014487
20.0667	-0.013812
20.0833	-0.012787
20.1	-0.012103
20.1167	-0.012258
20.1333	-0.012123
20.15	-0.011509
20.1667	-0.011214
20.1833	-0.01085
20.2	-0.010405
20.2167	-0.00999
20.2333	-0.009366
20.25	-0.008651
20.2667	-0.007847
20.2833	-0.007262
20.3	-0.006867
20.3167	-0.006763
20.3333	-0.006348
20.35	-0.006154
20.3667	-0.005699
20.3833	-0.005395
20.4	-0.00508
20.4167	-0.004915
20.4333	-0.004711
20.45	-0.004486
20.4667	-0.004182
20.4833	-0.003997
20.5	-0.003703
20.5167	-0.003558
20.5333	-0.003133
20.55	-0.002829
20.5667	-0.002784
20.5833	-0.00261
20.6	-0.002525
20.6167	-0.00245
20.6333	-0.002196
20.65	-0.002051
20.6667	-0.001947
20.6833	-0.001822
20.7	-0.001637
20.7167	-0.001373
20.7333	-0.001208
20.75	-0.000954
20.7667	-0.000999
20.7833	-0.001024
20.8	-0.00068
20.8167	-0.000365
20.8333	-0.00019
20.85	-0.000196
20.8667	-0.000341
20.8833	-0.000256
20.9	-4.2e-05
20.9167	-6.7e-05
20.9333	8e-06
20.95	0.000373
20.9667	0.000627
20.9833	0.001922
21	0.001497
21.0167	0.002032
21.0333	0.000566
21.05	-0.004309
21.0667	-0.021804
21.0833	-0.050589
21.1	-0.092144
21.1167	-0.136649
21.1333	-0.168685
21.15	-0.19308
21.1667	-0.203085
21.1833	-0.19508
21.2	-0.187705
21.2167	-0.18275
21.2333	-0.170935
21.25	-0.16732
21.2667	-0.165345
21.2833	-0.16234
21.3	-0.160005
21.3167	-0.15695
21.3333	-0.150435
21.35	-0.1445
21.3667	-0.144745
21.3833	-0.14102
21.4	-0.140885
21.4167	-0.1382
21.4333	-0.137225
21.45	-0.135149
21.4667	-0.127704
21.4833	-0.124229
21.5	-0.118374
21.5167	-0.113259
21.5333	-0.110913
21.55	-0.106458
21.5667	-0.102853
21.5833	-0.099747
21.6	-0.094202
21.6167	-0.090117
21.6333	-0.086221
21.65	-0.081266
21.6667	-0.07639
21.6833	-0.071965
21.7	-0.06603
21.7167	-0.063184
21.7333	-0.061329
21.75	-0.059153
21.7667	-0.056237
21.7833	-0.053282
21.8	-0.050496
21.8167	-0.047391
21.8333	-0.044545
21.85	-0.041899
21.8667	-0.039844
21.8833	-0.037358
21.9	-0.036112
21.9167	-0.033006
21.9333	-0.028211
21.95	-0.026515
21.9667	-0.026349
21.9833	-0.025343
22	-0.023557
22.0167	-0.022711
22.0333	-0.021185
22.05	-0.019799
22.0667	-0.018633
22.0833	-0.017537
22.1	-0.016731
22.1167	-0.015745
22.1333	-0.014919
22.15	-0.014303
22.1667	-0.013346
22.1833	-0.0125
22.2	-0.011704
22.2167	-0.011088
22.2333	-0.010481
22.25	-0.009885
22.2667	-0.009229
22.2833	-0.008622
22.3	-0.007956
22.3167	-0.007259
22.3333	-0.006763
22.35	-0.006146
22.3667	-0.00564
22.3833	-0.005463
22.4	-0.005216
22.4167	-0.00489
22.4333	-0.004353
22.45	-0.003996
22.4667	-0.003519
22.4833	-0.003073
22.5	-0.002526
22.5167	-0.002359
22.5333	-0.002312
22.55	-0.002075
22.5667	-0.001768
22.5833	-0.001751
22.6	-0.001924
22.6167	-0.001907
22.6333	-0.00188
22.65	-0.001563
22.6667	-0.001385
22.6833	-0.001218
22.7	-0.001291
22.7167	-0.001143
22.7333	-0.000796
22.75	-0.000549
22.7667	-0.000431
22.7833	-0.000344
22.8	-0.000386
22.8167	-0.000339
22.8333	8.9e-05
22.85	0.000476
22.8667	0.000774
22.8833	0.001142
22.9	0.00141
22.9167	0.001537
22.9333	0.002125
22.95	0.002683
22.9667	0.002941
22.9833	0.003379
23	0.003697
23.0167	0.002985
23.0333	0.003673
23.05	0.000251
23.0667	-0.019281
23.0833	-0.044092
23.1	-0.082554
23.1167	-0.119086
23.1333	-0.145798
23.15	-0.166349
23.1667	-0.171791
23.1833	-0.162563
23.2	-0.151404
23.2167	-0.142836
23.2333	-0.135527
23.25	-0.125339
23.2667	-0.12139
23.2833	-0.115822
23.3	-0.111573
23.3167	-0.107355
23.3333	-0.107986
23.35	-0.104628
23.3667	-0.101309
23.3833	-0.0979
23.4	-0.096532
23.4167	-0.096713
23.4333	-0.093244
23.45	-0.090226
23.4667	-0.089097
23.4833	-0.083098
23.5	-0.081009
23.5167	-0.076881
23.5333	-0.073082
23.55	-0.071773
23.5667	-0.066904
23.5833	-0.065286
23.6	-0.062207
23.6167	-0.058498
23.6333	-0.056499
23.65	-0.05351
23.6667	-0.050922
23.6833	-0.048253
23.7	-0.045244
23.7167	-0.042505
23.7333	-0.040677
23.75	-0.038518
23.7667	-0.036089
23.7833	-0.03484
23.8	-0.032241
23.8167	-0.027573
23.8333	-0.025764
23.85	-0.025345
23.8667	-0.024376
23.8833	-0.023318
23.9	-0.022049
23.9167	-0.02064
23.9333	-0.019302
23.95	-0.018173
23.9667	-0.017014
23.9833	-0.015886
24	-0.014737
24.0167	-0.013379
24.0333	-0.01221
24.05	-0.011411
24.0667	-0.010403
24.0833	-0.009414
24.1	-0.008836
24.1167	-0.008717
24.1333	-0.008349
24.15	-0.007611
24.1667	-0.007072
24.1833	-0.006544
24.2	-0.006016
24.2167	-0.005477
24.2333	-0.004959
24.25	-0.004691
24.2667	-0.004573
24.2833	-0.004584
24.3	-0.004316
24.3167	-0.004098
24.3333	-0.00379
24.35	-0.003532
24.3667	-0.003314
24.3833	-0.002796
24.4	-0.002548
24.4167	-0.002411
24.4333	-0.002373
24.45	-0.002225
24.4667	-0.002057
24.4833	-0.00198
24.5	-0.001872
24.5167	-0.001814
24.5333	-0.001727
24.55	-0.001709
24.5667	-0.001602
24.5833	-0.001645
24.6	-0.001527
24.6167	-0.00142
24.6333	-0.001473
24.65	-0.001486
24.6667	-0.001508
24.6833	-0.001331
24.7	-0.001204
24.7167	-0.001108
24.7333	-0.001101
24.75	-0.001114
24.7667	-0.001117
24.7833	-0.00115
24.8	-0.001114
24.8167	-0.001107
24.8333	-0.001201
24.85	-0.001394
24.8667	-0.001608
24.8833	-0.001642
24.9	-0.001575
24.9167	-0.001699
24.9333	-0.001693
24.95	-0.001927
24.9667	-0.002051
24.9833	-0.002295
25	-0.002589
25.0167	-0.002974
25.0333	-0.002128
25.05	0.000317
25.0667	-0.012287
25.0833	-0.033592
25.1	-0.064816
25.1167	-0.102011
25.1333	-0.129296
25.15	-0.14768
25.1667	-0.153105
25.1833	-0.14676
25.2	-0.138006
25.2167	-0.127731
25.2333	-0.118776
25.25	-0.107621
25.2667	-0.096956
25.2833	-0.092402
25.3	-0.092477
25.3167	-0.087663
25.3333	-0.076568
25.35	-0.074304
25.3667	-0.07603
25.3833	-0.071616
25.4	-0.065011
25.4167	-0.057517
25.4333	-0.055894
25.45	-0.05383
25.4667	-0.052256
25.4833	-0.049942
25.5	-0.047768
25.5167	-0.045595
25.5333	-0.043261
25.55	-0.040187
25.5667	-0.037474
25.5833	-0.035281
25.6	-0.033357
25.6167	-0.031614
25.6333	-0.029761
25.65	-0.027798
25.6667	-0.026295
25.6833	-0.024722
25.7	-0.023389
25.7167	-0.022166
25.7333	-0.020623
25.75	-0.019781
25.7667	-0.018878
25.7833	-0.017845
25.8	-0.016793
25.8167	-0.01575
25.8333	-0.014978
25.85	-0.014186
25.8667	-0.013133
25.8833	-0.012661
25.9	-0.012239
25.9167	-0.011737
25.9333	-0.011235
25.95	-0.010793
25.9667	-0.010461
25.9833	-0.010019
26	-0.009318
26.0167	-0.008966
26.0333	-0.008954
26.05	-0.008603
26.0667	-0.008041
26.0833	-0.00766
26.1	-0.007328
26.1167	-0.007157
26.1333	-0.006636
26.15	-0.006185
26.1667	-0.005903
26.1833	-0.005682
26.2	-0.005241
26.2167	-0.0051
26.2333	-0.00561
26.25	-0.005449
26.2667	-0.004808
26.2833	-0.004157
26.3	-0.003737
26.3167	-0.004326
26.3333	-0.004566
26.35	-0.003065
26.3667	-0.001975
26.3833	-0.002224
26.4	-0.001644
26.4167	-0.001374
26.4333	-0.000694
26.45	-0.000204
26.4667	-0.000164
26.4833	2.6e-05
26.5	7.6e-05
26.5167	7.6e-05
26.5333	9.6e-05
26.55	0.000406
26.5667	0.000875
26.5833	0.000785
26.6	0.000485
26.6167	0.000394
26.6333	0.000393
26.65	0.000343
26.6667	0.000332
26.6833	0.000442
26.7	0.000201
26.7167	0.00015
26.7333	-0.000121
26.75	-0.000202
26.7667	-0.000553
26.7833	-0.000564
26.8	-0.000435
26.8167	-0.000636
26.8333	-0.000978
26.85	-0.001349
26.8667	-0.00125
26.8833	-0.001222
26.9	-0.000983
26.9167	-0.001035
26.9333	-0.001156
26.95	-0.000928
26.9667	-0.0009
26.9833	-0.001321
27	-0.001253
27.0167	0.000125
27.0333	-7.7e-05
27.05	0.000361
27.0667	-0.007921
27.0833	-0.027013
27.1	-0.058015
27.1167	-0.095607
27.1333	-0.1217
27.15	-0.139462
27.1667	-0.147104
27.1833	-0.142907
27.2	-0.131729
27.2167	-0.123752
27.2333	-0.113734
27.25	-0.102267
27.2667	-0.096249
27.2833	-0.087332
27.3	-0.085225
27.3167	-0.080197
27.3333	-0.07666
27.35	-0.069683
27.3667	-0.064416
27.3833	-0.061949
27.4	-0.056162
27.4167	-0.052775
27.4333	-0.050488
27.45	-0.048172
27.4667	-0.045645
27.4833	-0.043008
27.5	-0.040581
27.5167	-0.038035
27.5333	-0.035868
27.55	-0.034022
27.5667	-0.032405
27.5833	-0.030999
27.6	-0.029602
27.6167	-0.028086
27.6333	-0.026369
27.65	-0.024873
27.6667	-0.023387
27.6833	-0.021971
27.7	-0.020844
27.7167	-0.019358
27.7333	-0.017862
27.75	-0.016596
27.7667	-0.01565
27.7833	-0.014564
27.8	-0.013368
27.8167	-0.012522
27.8333	-0.012116
27.85	-0.011701
27.8667	-0.010935
27.8833	-0.010039
27.9	-0.009223
27.9167	-0.008558
27.9333	-0.008132
27.95	-0.007957
27.9667	-0.007811
27.9833	-0.007585
28	-0.00727
28.0167	-0.007115
28.0333	-0.007289
28.05	-0.006864
28.0667	-0.006398
28.0833	-0.006093
28.1	-0.005558
28.1167	-0.004972
28.1333	-0.004167
28.15	-0.003722
28.1667	-0.003407
28.1833	-0.003292
28.2	-0.002977
28.2167	-0.002432
28.2333	-0.002037
28.25	-0.002082
28.2667	-0.001857
28.2833	-0.001522
28.3	-0.001357
28.3167	-0.001202
28.3333	-0.001057
28.35	-0.001002
28.3667	-0.000788
28.3833	-0.000783
28.4	-0.000868
28.4167	-0.000893
28.4333	-0.000769
28.45	-0.000764
28.4667	-0.00085
28.4833	-0.001155
28.5	-0.00127
28.5167	-0.001456
28.5333	-0.001441
28.55	-0.001287
28.5667	-0.001272
28.5833	-0.001398
28.6	-0.001343
28.6167	-0.001199
28.6333	-0.000915
28.65	-0.00065
28.6667	-0.000626
28.6833	-0.000432
28.7	-0.000607
28.7167	-0.000553
28.7333	-0.000489
28.75	-0.000535
28.7667	-0.000621
28.7833	-0.000386
28.8	5.8e-05
28.8167	0.000162
28.8333	0.000196
28.85	0.00025
28.8667	0.000274
28.8833	0.000278
28.9	0.000142
28.9167	0.000156
28.9333	4.1e-05
28.95	0.000205
28.9667	0.000249
28.9833	0.000143
29	-0.000943
29.0167	-0.001239
29.0333	0.000894
29.05	-0.002262
29.0667	-0.014718
29.0833	-0.031744
29.1	-0.06432
29.1167	-0.098286
29.1333	-0.124102
29.15	-0.135318
29.1667	-0.148994
29.1833	-0.13859
29.2	-0.127376
29.2167	-0.115802
29.2333	-0.107418
29.25	-0.096904
29.2667	-0.089721
29.2833	-0.085047
29.3	-0.077603
29.3167	-0.076469
29.3333	-0.071815
29.35	-0.067211
29.3667	-0.060497
29.3833	-0.055293
29.4	-0.053349
29.4167	-0.050955
29.4333	-0.048282
29.45	-0.045618
29.4667	-0.042704
29.4833	-0.03905
29.5	-0.035666
29.5167	-0.031872
29.5333	-0.029958
29.55	-0.027764
29.5667	-0.02658
29.5833	-0.025066
29.6	-0.023662
29.6167	-0.021978
29.6333	-0.020424
29.65	-0.019
29.6667	-0.017956
29.6833	-0.017122
29.7	-0.016048
29.7167	-0.015174
29.7333	-0.01431
29.75	-0.013306
29.7667	-0.012572
29.7833	-0.011928
29.8	-0.010914
29.8167	-0.010259
29.8333	-0.009475
29.85	-0.009161
29.8667	-0.008907
29.8833	-0.008443
29.9	-0.007978
29.9167	-0.007544
29.9333	-0.0071
29.95	-0.006955
29.9667	-0.006801
29.9833	-0.006237
30	-0.005782
30.0167	-0.005298
30.0333	-0.005014
30.05	-0.004909
30.0667	-0.004815
30.0833	-0.00427
30.1	-0.003806
30.1167	-0.003671
30.1333	-0.003867
30.15	-0.003952
30.1667	-0.003817
30.1833	-0.003663
30.2	-0.003428
30.2167	-0.003333
30.2333	-0.003059
30.25	-0.002764
30.2667	-0.002529
30.2833	-0.002344
30.3	-0.002309
30.3167	-0.002304
30.3333	-0.002179
30.35	-0.002155
30.3667	-0.00208
30.3833	-0.001734
30.4	-0.001439
30.4167	-0.001144
30.4333	-0.000799
30.45	-0.000504
30.4667	-0.000359
30.4833	-5.3e-05
30.5	0.000252
30.5167	0.000597
30.5333	0.000872
30.55	0.001008
30.5667	0.001013
30.5833	0.001209
30.6	0.001524
30.6167	0.00182
30.6333	0.002026
30.65	0.002211
30.6667	0.002487
30.6833	0.002333
30.7	0.002099
30.7167	0.002195
30.7333	0.00247
30.75	0.002656
30.7667	0.002932
30.7833	0.003188
30.8	0.003225
30.8167	0.003521
30.8333	0.003727
30.85	0.004063
30.8667	0.003859
30.8833	0.003206
30.9	0.002892
30.9167	0.002669
30.9333	0.002945
30.95	0.003222
30.9667	0.002728
30.9833	0.001145
31	-0.000688
31.0167	-0.000772
31.0333	0.000505
31.05	0.003472
31.0667	-0.011441
31.0833	-0.030844
31.1	-0.057337
31.1167	-0.09315
31.1333	-0.119013
31.15	-0.132896
31.1667	-0.136609
31.1833	-0.132662
31.2	-0.121744
31.2167	-0.111777
31.2333	-0.10507
31.25	-0.097973
31.2667	-0.083945
31.2833	-0.079548
31.3	-0.07309
31.3167	-0.068383
31.3333	-0.062656
31.35	-0.057398
31.3667	-0.057001
31.3833	-0.056083
31.4	-0.052796
31.4167	-0.048628
31.4333	-0.045281
31.45	-0.041983
31.4667	-0.037705
31.4833	-0.033118
31.5	-0.03076
31.5167	-0.030593
31.5333	-0.028945
31.55	-0.027057
31.5667	-0.02541
31.5833	-0.024272
31.6	-0.023144
31.6167	-0.021697
31.6333	-0.020399
31.65	-0.019301
31.6667	-0.017844
31.6833	-0.016316
31.7	-0.015109
31.7167	-0.014061
31.7333	-0.012993
31.75	-0.012076
31.7667	-0.011358
31.7833	-0.01052
31.8	-0.009913
31.8167	-0.009605
31.8333	-0.009068
31.85	-0.00829
31.8667	-0.007683
31.8833	-0.007225
31.9	-0.006778
31.9167	-0.00648
31.9333	-0.006113
31.95	-0.005645
31.9667	-0.005268
31.9833	-0.00502
32	-0.004723
32.0167	-0.004486
32.0333	-0.004408
32.05	-0.004211
32.0667	-0.004074
32.0833	-0.003967
32.1	-0.003819
32.1167	-0.003462
32.1333	-0.003195
32.15	-0.002848
32.1667	-0.002551
32.1833	-0.002524
32.2	-0.002337
32.2167	-0.00213
32.2333	-0.001943
32.25	-0.001567
32.2667	-0.00153
32.2833	-0.001543
32.3	-0.001566
32.3167	-0.00164
32.3333	-0.001703
32.35	-0.001447
32.3667	-0.00121
32.3833	-0.001084
32.4	-0.000868
32.4167	-0.000731
32.4333	-0.000715
32.45	-0.000829
32.4667	-0.000663
32.4833	-0.000587
32.5	-0.000881
32.5167	-0.000865
32.5333	-0.000839
32.55	-0.000883
32.5667	-0.001037
32.5833	-0.001272
32.6	-0.001286
32.6167	-0.000941
32.6333	-0.000885
32.65	-0.00087
32.6667	-0.001085
32.6833	-0.001249
32.7	-0.001354
32.7167	-0.001469
32.7333	-0.001344
32.75	-0.00115
32.7667	-0.001135
32.7833	-0.00116
32.8	-0.001235
32.8167	-0.001291
32.8333	-0.001256
32.85	-0.001292
32.8667	-0.001218
32.8833	-0.001044
32.9	-0.001099
32.9167	-0.001175
32.9333	-0.000841
32.95	-0.000738
32.9667	-0.001014
32.9833	-0.00113
33	-0.001226
33.0167	-0.000333
33.0333	0.000521
33.05	0.001074
33.0667	-0.007513
33.0833	-0.026349
33.1	-0.051766
33.1167	-0.085223
33.1333	-0.10855
33.15	-0.129547
33.1667	-0.134394
33.1833	-0.130531
33.2	-0.122978
33.2167	-0.114376
33.2333	-0.104643
33.25	-0.09373
33.2667	-0.087648
33.2833	-0.080516
33.3	-0.074963
33.3167	-0.071881
33.3333	-0.064728
33.35	-0.063776
33.3667	-0.055844
33.3833	-0.050442
[truncated: 338 more rows]

## Sheet: Fig. 2F (T106A-repeat2)
DP_X	DP_Y	Baseline_X	Baseline_Y	Fit_X	Fit_Y	NDH_X	NDH_Y
0.083333	1.6e-05			0.01997	-6.01989
0.1	5.6e-05			0.120422	-6.01583	0.120422	-6.08728
0.116667	0.000106			0.22187	-6.00697	0.22187	-6.10796
0.133333	5.6e-05			0.324312	-5.99404	0.324312	-5.90062
0.15	0.000136			0.427749	-5.97474	0.427749	-6.02714
0.166667	0.000206			0.532182	-5.94453	0.532182	-6.01796
0.183333	0.000126			0.63761	-5.89349	0.63761	-5.82415
0.2	-1.4e-05			0.744033	-5.79667	0.744033	-5.69439
0.216667	-1.4e-05			0.851451	-5.5797	0.851451	-5.54224
0.233333	-1.4e-05			0.959864	-4.98595	0.959864	-4.96087
0.25	0.000166			1.06927	-3.42383	1.06927	-3.47583
0.266667	0.000476			1.17968	-1.49762	1.17968	-1.46741
0.283333	0.000595			1.29107	-0.59405	1.29107	-0.598457
0.3	0.000645			1.40347	-0.284699	1.40347	-0.235367
0.316667	0.000795			1.51686	-0.160747	1.51686	-0.102665
0.333333	0.000935			1.63124	-0.101068	1.63124	-0.032908
0.35	0.000805			1.74662	-0.068179	1.74662	0.029766
0.366667	0.000785			1.86299	-0.048191	1.86299	-0.152273
0.383333	0.000835			1.98036	-0.035114	1.98036	-0.207666
0.4	0.000945
0.416667	0.000875
0.433333	0.000795
0.45	0.000454
0.466667	0.000374
0.483333	0.000554
0.5	0.000504
0.516667	0.000564
0.533333	0.000533
0.55	0.000533
0.566667	0.000623
0.583333	0.000322
0.6	0.000472
0.616667	0.000511
0.633333	0.000481
0.65	0.0002
0.666667	-7.1e-05
0.683333	1.8e-05
0.7	-3e-06
0.716667	0.000277
0.733333	-8.5e-05
0.75	-0.000126
0.766667	-0.000167
0.783333	-0.000149
0.8	-0.00032
0.816667	-0.000632
0.833333	-0.001203
0.85	-0.001665
0.866667	-0.001137
0.883333	-0.000899
0.9	-0.001082
0.916667	-0.001134
0.933333	-0.000637
0.95	-0.000379
0.966667	9.8e-05
0.983333	0.001735
1	0.001601
1.01667	0.003118
1.03333	6.5e-05
1.05	-0.005789
1.06667	-0.004413
1.08333	-0.012427
1.1	-0.021421
1.11667	-0.028245
1.13333	-0.02916
1.15	-0.028815
1.16667	-0.02691
1.18333	-0.025635
1.2	-0.02403
1.21667	-0.021905
1.23333	-0.019681
1.25	-0.017547
1.26667	-0.015523
1.28333	-0.013269
1.3	-0.012045
1.31667	-0.010742
1.33333	-0.009509
1.35	-0.008276
1.36667	-0.007493
1.38333	-0.006751
1.4	-0.005449
1.41667	-0.004737
1.43333	-0.004645
1.45	-0.004053
1.46667	-0.003522
1.48333	-0.003171
1.5	-0.00258
1.51667	-0.002009
1.53333	-0.001578
1.55	-0.001569
1.56667	-0.001409
1.58333	-0.001439
1.6	-0.001719
1.61667	-0.00164
1.63333	-0.001672
1.65	-0.001523
1.66667	-0.001384
1.68333	-0.001216
1.7	-0.001228
1.71667	-0.001051
1.73333	-0.001184
1.75	-0.001066
1.76667	-0.000879
1.78333	-0.000933
1.8	-0.001007
1.81667	-0.000981
1.83333	-0.000855
1.85	-0.00068
1.86667	-0.000585
1.88333	-0.000631
1.9	-0.001086
1.91667	-0.001072
1.93333	-0.000848
1.95	-0.000825
1.96667	-0.000882
1.98333	-0.000649
2	-0.000595
2.01667	-0.000523
2.03333	-0.000682
2.05	-0.00096
2.06667	-0.001039
2.08333	-0.000927
2.1	-0.000747
2.11667	-0.000887
2.13333	-0.000867
2.15	-0.000367
2.16667	-4.8e-05
2.18333	-0.000299
2.2	-0.000531
2.21667	-0.000943
2.23333	-0.001195
2.25	-0.001417
2.26667	-0.00131
2.28333	-0.001024
2.3	-0.000917
2.31667	-0.000701
2.33333	-0.000725
2.35	-0.0008
2.36667	-0.000775
2.38333	-0.000761
2.4	-0.000596
2.41667	-0.000572
2.43333	-0.000609
2.45	-0.000676
2.46667	-0.000474
2.48333	-0.000101
2.5	3.1e-05
2.51667	0.000352
2.53333	0.000543
2.55	0.000554
2.56667	0.000395
2.58333	0.000324
2.6	0.000223
2.61667	-0.000118
2.63333	-0.000469
2.65	-0.000561
2.66667	-0.000594
2.68333	-0.000707
2.7	-0.00089
2.71667	-0.000873
2.73333	-0.000857
2.75	-0.000862
2.76667	-0.000857
2.78333	-0.000872
2.8	-0.001067
2.81667	-0.001203
2.83333	-0.001251
2.85	-0.001358
2.86667	-0.001335
2.88333	-0.001192
2.9	-0.000971
2.91667	-0.00095
2.93333	-0.00089
2.95	-0.000909
2.96667	-0.000728
2.98333	-0.000469
3	0.000479
3.01667	0.002428
3.03333	-0.001713
3.05	-0.017205
3.06667	-0.038148
3.08333	-0.072021
3.1	-0.114304
3.11667	-0.153808
3.13333	-0.188292
3.15	-0.214787
3.16667	-0.227592
3.18333	-0.223337
3.2	-0.208792
3.21667	-0.188708
3.23333	-0.167945
3.25	-0.150261
3.26667	-0.130958
3.28333	-0.114395
3.3	-0.099423
3.31667	-0.090112
3.33333	-0.07531
3.35	-0.068589
3.36667	-0.054287
3.38333	-0.046477
3.4	-0.041227
3.41667	-0.039197
3.43333	-0.037817
3.45	-0.028948
3.46667	-0.024249
3.48333	-0.020471
3.5	-0.016263
3.51667	-0.014014
3.53333	-0.011846
3.55	-0.011189
3.56667	-0.009852
3.58333	-0.008606
3.6	-0.007239
3.61667	-0.006112
3.63333	-0.005237
3.65	-0.004661
3.66667	-0.004136
3.68333	-0.00393
3.7	-0.003365
3.71667	-0.002881
3.73333	-0.001987
3.75	-0.001393
3.76667	-0.001028
3.78333	-0.000795
3.8	-0.000812
3.81667	-0.000709
3.83333	-0.000676
3.85	-0.000643
3.86667	-0.000961
3.88333	-0.000899
3.9	-0.000637
3.91667	-0.000545
3.93333	-0.000583
3.95	-0.000552
3.96667	-0.000251
3.98333	-0.00037
4	-0.000109
4.01667	-3.9e-05
4.03333	-3.9e-05
4.05	8.1e-05
4.06667	0.000161
4.08333	0.000171
4.1	0.000271
4.11667	0.00052
4.13333	0.000619
4.15	0.000548
4.16667	0.000407
4.18333	0.000355
4.2	0.000304
4.21667	0.000292
4.23333	0.00036
4.25	0.000369
4.26667	0.000316
4.28333	0.000264
4.3	0.000282
4.31667	0.000309
4.33333	0.000427
4.35	0.000344
4.36667	0.000411
4.38333	0.000628
4.4	0.000645
4.41667	0.000671
4.43333	0.000678
4.45	0.000814
4.46667	0.00088
4.48333	0.000687
4.5	0.000523
4.51667	0.000659
4.53333	0.000724
4.55	0.00076
4.56667	0.000776
4.58333	0.000712
4.6	0.000827
4.61667	0.000612
4.63333	0.000447
4.65	0.000193
4.66667	6.7e-05
4.68333	0.000102
4.7	-9.3e-05
4.71667	-0.000368
4.73333	-0.000524
4.75	-0.00046
4.76667	-0.000356
4.78333	-0.000361
4.8	-0.000307
4.81667	-0.000273
4.83333	-0.00038
4.85	-0.000616
4.86667	-0.000913
4.88333	-0.000959
4.9	-0.000736
4.91667	-0.000873
4.93333	-0.000981
4.95	-0.000998
4.96667	-0.001245
4.98333	-0.001722
5	-0.00355
5.01667	-0.001888
5.03333	-0.001215
5.05	-0.015683
5.06667	-0.034571
5.08333	-0.06503
5.1	-0.104668
5.11667	-0.141336
5.13333	-0.182025
5.15	-0.205473
5.16667	-0.217222
5.18333	-0.216641
5.2	-0.2083
5.21667	-0.193839
5.23333	-0.173938
5.25	-0.149617
5.26667	-0.134366
5.28333	-0.120746
5.3	-0.104395
5.31667	-0.088695
5.33333	-0.080704
5.35	-0.071104
5.36667	-0.061034
5.38333	-0.054174
5.4	-0.044674
5.41667	-0.039034
5.43333	-0.032854
5.45	-0.026644
5.46667	-0.025275
5.48333	-0.022915
5.5	-0.020436
5.51667	-0.017506
5.53333	-0.014317
5.55	-0.013567
5.56667	-0.012548
5.58333	-0.010699
5.6	-0.0098
5.61667	-0.00836
5.63333	-0.005232
5.65	-0.004453
5.66667	-0.003744
5.68333	-0.003145
5.7	-0.003016
5.71667	-0.002557
5.73333	-0.002098
5.75	-0.00189
5.76667	-0.001521
5.78333	-0.001322
5.8	-0.001164
5.81667	-0.001015
5.83333	-0.000807
5.85	-0.000608
5.86667	-0.00062
5.88333	-0.000692
5.9	-0.000753
5.91667	-0.000795
5.93333	-0.000677
5.95	-0.000508
5.96667	-0.00051
5.98333	-0.000652
6	-0.000444
6.01667	-0.000626
6.03333	-0.000697
6.05	-0.000619
6.06667	-0.000461
6.08333	-0.000193
6.1	-6.5e-05
6.11667	0.000123
6.13333	7.1e-05
6.15	0.000389
6.16667	0.000717
6.18333	0.000816
6.2	0.000734
6.21667	0.000922
6.23333	0.00095
6.25	0.000828
6.26667	0.001446
6.28333	0.001604
6.3	0.001272
6.31667	0.0009
6.33333	0.000769
6.35	0.000767
6.36667	0.000905
6.38333	0.000783
6.4	0.000641
6.41667	0.00024
6.43333	1.8e-05
6.45	3.6e-05
6.46667	7.5e-05
6.48333	-0.000117
6.5	-0.000259
6.51667	-0.00033
6.53333	-0.000332
6.55	-0.000203
6.56667	-0.000255
6.58333	-6.6e-05
6.6	0.000182
6.61667	0.000381
6.63333	0.00038
6.65	0.000198
6.66667	-0.000123
6.68333	-0.000404
6.7	-0.000425
6.71667	-0.000356
6.73333	-0.000257
6.75	-0.000228
6.76667	-1.9e-05
6.78333	0.00015
6.8	0.000239
6.81667	0.000439
6.83333	0.000788
6.85	0.000718
6.86667	0.000577
6.88333	0.000636
6.9	0.000466
6.91667	0.000786
6.93333	0.001546
6.95	0.001816
6.96667	0.001815
6.98333	0.001345
7	0.001206
7.01667	0.001946
7.03333	-0.002934
7.05	-0.016494
7.06667	-0.032924
7.08333	-0.060683
7.1	-0.098263
7.11667	-0.131812
7.13333	-0.166882
7.15	-0.192201
7.16667	-0.20804
7.18333	-0.205499
7.2	-0.193408
7.21667	-0.181857
7.23333	-0.166776
7.25	-0.151325
7.26667	-0.133264
7.28333	-0.117333
7.3	-0.105562
7.31667	-0.09553
7.33333	-0.082779
7.35	-0.071298
7.36667	-0.062796
7.38333	-0.053625
7.4	-0.048723
7.41667	-0.039671
7.43333	-0.03534
7.45	-0.030678
7.46667	-0.028016
7.48333	-0.025024
7.5	-0.021373
7.51667	-0.016591
7.53333	-0.011619
7.55	-0.007507
7.56667	-0.008135
7.58333	-0.008142
7.6	-0.0078
7.61667	-0.006968
7.63333	-0.006686
7.65	-0.006514
7.66667	-0.006111
7.68333	-0.005819
7.7	-0.005086
7.71667	-0.004744
7.73333	-0.004451
7.75	-0.003929
7.76667	-0.003436
7.78333	-0.002984
7.8	-0.002971
7.81667	-0.002838
7.83333	-0.002676
7.85	-0.002513
7.86667	-0.0024
7.88333	-0.002087
7.9	-0.001884
7.91667	-0.001832
7.93333	-0.001759
7.95	-0.001476
7.96667	-0.001293
7.98333	-0.00138
8	-0.001417
8.01667	-0.001254
8.03333	-0.001121
8.05	-0.001017
8.06667	-0.000744
8.08333	-0.000311
8.1	-0.000128
8.11667	7.5e-05
8.13333	4.9e-05
8.15	-8e-06
8.16667	-0.000165
8.18333	-4.2e-05
8.2	-0.000238
8.21667	-0.000395
8.23333	-0.000282
8.25	9.2e-05
8.26667	0.000155
8.28333	3.8e-05
8.3	-0.000148
8.31667	0.000215
8.33333	0.000269
8.35	0.000342
8.36667	0.000496
8.38333	0.000549
8.4	0.000232
8.41667	0.000206
8.43333	0.000149
8.45	0.000423
8.46667	0.000826
8.48333	0.00089
8.5	0.001353
8.51667	0.001777
8.53333	0.001651
8.55	0.001174
8.56667	0.001208
8.58333	0.001231
8.6	0.001265
8.61667	0.001738
8.63333	0.002172
8.65	0.002225
8.66667	0.002069
8.68333	0.001622
8.7	0.001276
8.71667	0.001029
8.73333	0.000923
8.75	0.000936
8.76667	0.00056
8.78333	0.000353
8.8	0.000157
8.81667	0.00019
8.83333	0.000344
8.85	-3.3e-05
8.86667	-0.000149
8.88333	-0.000146
8.9	3.8e-05
8.91667	-9e-06
8.93333	0.000105
8.95	-0.000252
8.96667	0.000231
8.98333	0.001245
9	0.001758
9.01667	0.001391
9.03333	0.003255
9.05	-0.010942
9.06667	-0.029619
9.08333	-0.050356
9.1	-0.080972
9.11667	-0.113139
9.13333	-0.144166
9.15	-0.172033
9.16667	-0.19217
9.18333	-0.198516
9.2	-0.192683
9.21667	-0.1836
9.23333	-0.168587
9.25	-0.154184
9.26667	-0.140881
9.28333	-0.125948
9.3	-0.109935
9.31667	-0.099582
9.33333	-0.090159
9.35	-0.083856
9.36667	-0.068744
9.38333	-0.058561
9.4	-0.052818
9.41667	-0.048155
9.43333	-0.041043
9.45	-0.03391
9.46667	-0.028757
9.48333	-0.026035
9.5	-0.023552
9.51667	-0.020619
9.53333	-0.017927
9.55	-0.015424
9.56667	-0.014262
9.58333	-0.01328
9.6	-0.012257
9.61667	-0.010975
9.63333	-0.009712
9.65	-0.0085
9.66667	-0.007128
9.68333	-0.006256
9.7	-0.005474
9.71667	-0.004532
9.73333	-0.0041
9.75	-0.003777
9.76667	-0.003405
9.78333	-0.003324
9.8	-0.003232
9.81667	-0.00265
9.83333	-0.002138
9.85	-0.001936
9.86667	-0.001625
9.88333	-0.001673
9.9	-0.001591
9.91667	-0.00145
9.93333	-0.001168
9.95	-0.000767
9.96667	-0.000845
9.98333	-0.000994
10	-0.000633
10.0167	-0.000541
10.0333	-0.00038
10.05	-3.9e-05
10.0667	0.000262
10.0833	4.3e-05
10.1	2.4e-05
10.1167	-3.5e-05
10.1333	0.000176
10.15	0.000157
10.1667	-9.3e-05
10.1833	-0.000152
10.2	-0.000351
10.2167	-0.000481
10.2333	-0.00027
10.25	-0.00033
10.2667	-0.000549
10.2833	-0.000909
10.3	-0.001209
10.3167	-0.001439
10.3333	-0.001458
10.35	-0.001288
10.3667	-0.000988
10.3833	-0.001018
10.4	-0.001288
10.4167	-0.001198
10.4333	-0.001249
10.45	-0.001319
10.4667	-0.00128
10.4833	-0.00107
10.5	-0.0009
10.5167	-0.000901
10.5333	-0.000612
10.55	-0.000123
10.5667	-0.000123
10.5833	-6.4e-05
10.6	0.000155
10.6167	9.4e-05
10.6333	0.000143
10.65	0.000182
10.6667	6e-05
10.6833	-8.1e-05
10.7	0.000158
10.7167	0.000126
10.7333	-7.5e-05
10.75	-0.000187
10.7667	-0.000229
10.7833	-0.000141
10.8	-2.2e-05
10.8167	1.6e-05
10.8333	5.4e-05
10.85	-0.000149
10.8667	-0.000321
10.8833	-0.000603
10.9	-0.000595
10.9167	-0.000758
10.9333	-0.00069
10.95	-0.000583
10.9667	-0.000606
10.9833	-0.001408
11	-0.002071
11.0167	-0.000114
11.0333	-0.000507
11.05	-0.01502
11.0667	-0.028233
11.0833	-0.050847
11.1	-0.07676
11.1167	-0.106723
11.1333	-0.139637
11.15	-0.16604
11.1667	-0.179624
11.1833	-0.184408
11.2	-0.182891
11.2167	-0.178025
11.2333	-0.164649
11.25	-0.152983
11.2667	-0.137877
11.2833	-0.125131
11.3	-0.117695
11.3167	-0.10664
11.3333	-0.093844
11.35	-0.084568
11.3667	-0.074463
11.3833	-0.066287
11.4	-0.055632
11.4167	-0.049216
11.4333	-0.042081
11.45	-0.035646
11.4667	-0.033981
11.4833	-0.029485
11.5	-0.02548
11.5167	-0.022425
11.5333	-0.01945
11.55	-0.016735
11.5667	-0.014851
11.5833	-0.013416
11.6	-0.011801
11.6167	-0.010656
11.6333	-0.009412
11.65	-0.008517
11.6667	-0.007892
11.6833	-0.007188
11.7	-0.006693
11.7167	-0.005979
11.7333	-0.005435
11.75	-0.00506
11.7667	-0.004526
11.7833	-0.004012
11.8	-0.003568
11.8167	-0.003193
11.8333	-0.003149
11.85	-0.003075
11.8667	-0.002991
11.8833	-0.002797
11.9	-0.002603
11.9167	-0.002389
11.9333	-0.002235
11.95	-0.001962
11.9667	-0.001788
11.9833	-0.001734
12	-0.00161
12.0167	-0.001397
12.0333	-0.000853
12.05	-0.000379
12.0667	0.000124
12.0833	0.000368
12.1	0.000561
12.1167	0.000625
12.1333	0.000678
12.15	0.000632
12.1667	0.000645
12.1833	0.000949
12.2	0.001092
12.2167	0.001335
12.2333	0.001479
12.25	0.001502
12.2667	0.001535
12.2833	0.001379
12.3	0.001062
12.3167	0.000835
12.3333	0.000438
12.35	5.1e-05
12.3667	-0.000155
12.3833	-0.000422
12.4	-0.000499
12.4167	-0.000526
12.4333	-0.000543
12.45	-0.00045
12.4667	-0.000247
12.4833	-0.000134
12.5	-1e-05
12.5167	1.3e-05
12.5333	-0.000144
12.55	-0.000481
12.5667	-0.000488
12.5833	-0.000475
12.6	-0.000442
12.6167	-0.000239
12.6333	-0.000166
12.65	-9.3e-05
12.6667	-2e-05
12.6833	7.3e-05
12.7	0.000156
12.7167	0.000209
12.7333	-0.000108
12.75	4.5e-05
12.7667	8.8e-05
12.7833	4.1e-05
12.8	-5.6e-05
12.8167	-0.000143
12.8333	-0.00016
12.85	5.3e-05
12.8667	0.000256
12.8833	0.000419
12.9	0.000212
12.9167	0.000195
12.9333	0.000538
12.95	0.000481
12.9667	0.000374
12.9833	0.000807
13	0.00185
13.0167	0.003783
13.0333	0.002286
13.05	-0.009421
13.0667	-0.023968
13.0833	-0.043804
13.1	-0.068741
13.1167	-0.098318
13.1333	-0.123435
13.15	-0.144592
13.1667	-0.160019
13.1833	-0.166486
13.2	-0.168412
13.2167	-0.162749
13.2333	-0.152646
13.25	-0.142323
13.2667	-0.13092
13.2833	-0.120896
13.3	-0.112793
13.3167	-0.10334
13.3333	-0.096177
13.35	-0.086774
13.3667	-0.07187
13.3833	-0.065617
13.4	-0.061664
13.4167	-0.056321
13.4333	-0.048867
13.45	-0.042484
13.4667	-0.038661
13.4833	-0.031147
13.5	-0.027024
13.5167	-0.024291
13.5333	-0.020878
13.55	-0.018734
13.5667	-0.017611
13.5833	-0.016218
13.6	-0.014624
13.6167	-0.013471
13.6333	-0.011907
13.65	-0.010764
13.6667	-0.009661
13.6833	-0.008937
13.7	-0.008104
13.7167	-0.007371
13.7333	-0.006767
13.75	-0.005974
13.7667	-0.0055
13.7833	-0.004807
13.8	-0.004253
13.8167	-0.00379
13.8333	-0.003396
13.85	-0.003093
13.8667	-0.00258
13.8833	-0.002386
13.9	-0.002173
13.9167	-0.001909
13.9333	-0.001686
13.95	-0.001792
13.9667	-0.001669
13.9833	-0.001635
14	-0.001672
14.0167	-0.001748
14.0333	-0.001804
14.05	-0.001641
14.0667	-0.001477
14.0833	-0.001574
14.1	-0.00146
14.1167	-0.001367
14.1333	-0.001233
14.15	-0.001149
14.1667	-0.001036
14.1833	-0.001002
14.2	-0.001319
14.2167	-0.001595
14.2333	-0.001741
14.25	-0.001858
14.2667	-0.001724
14.2833	-0.00171
14.3	-0.001437
14.3167	-0.001203
14.3333	-0.000909
14.35	-0.000786
14.3667	-0.000712
14.3833	-0.000948
14.4	-0.001014
14.4167	-0.001181
14.4333	-0.001427
14.45	-0.001513
14.4667	-0.00143
14.4833	-0.001226
14.5	-0.000932
14.5167	-0.000668
14.5333	-0.000634
14.55	-0.000431
14.5667	-0.000227
14.5833	-0.000213
14.6	-0.000249
14.6167	-0.000225
14.6333	-0.000322
14.65	-0.000378
14.6667	-0.000494
14.6833	-0.00057
14.7	-0.000256
14.7167	0.000118
14.7333	0.000291
14.75	0.000585
14.7667	0.000789
14.7833	0.000893
14.8	0.001117
14.8167	0.001121
14.8333	0.000885
14.85	0.000729
14.8667	0.000353
14.8833	0.000317
14.9	0.00025
14.9167	0.000254
14.9333	0.000528
14.95	2.2e-05
14.9667	-0.000664
14.9833	-0.00164
15	-0.001336
15.0167	0.000148
15.0333	-0.001238
15.05	-0.007784
15.0667	-0.02249
15.0833	-0.041586
15.1	-0.065602
15.1167	-0.085538
15.1333	-0.106754
15.15	-0.13049
15.1667	-0.146606
15.1833	-0.154512
15.2	-0.149278
15.2167	-0.142854
15.2333	-0.13727
15.25	-0.132906
15.2667	-0.124252
15.2833	-0.116858
15.3	-0.111084
15.3167	-0.10348
15.3333	-0.092756
15.35	-0.084552
15.3667	-0.078488
15.3833	-0.074354
15.4	-0.06794
15.4167	-0.059577
15.4333	-0.050713
15.45	-0.046049
15.4667	-0.038255
15.4833	-0.037221
15.5	-0.035547
15.5167	-0.031753
15.5333	-0.02633
15.55	-0.023096
15.5667	-0.018082
15.5833	-0.017138
15.6	-0.016235
15.6167	-0.015531
15.6333	-0.014627
15.65	-0.013493
15.6667	-0.01233
15.6833	-0.011496
15.7	-0.010592
15.7167	-0.009719
15.7333	-0.009055
15.75	-0.008222
15.7667	-0.007298
15.7833	-0.006764
15.8	-0.006021
15.8167	-0.005028
15.8333	-0.004584
15.85	-0.004271
15.8667	-0.003747
15.8833	-0.003414
15.9	-0.003001
15.9167	-0.002467
15.9333	-0.002204
15.95	-0.001921
15.9667	-0.001727
15.9833	-0.001724
16	-0.001491
16.0167	-0.001388
16.0333	-0.001195
16.05	-0.001202
16.0667	-0.001189
16.0833	-0.000876
16.1	-0.000683
16.1167	-0.00057
16.1333	-0.000657
16.15	-0.000494
16.1667	-0.000461
16.1833	-0.000438
16.2	-0.000315
16.2167	-0.000143
16.2333	-0.00017
16.25	-0.000227
16.2667	-0.000175
16.2833	0.000108
16.3	-4e-05
16.3167	-0.000237
16.3333	-0.000245
16.35	-0.000142
16.3667	4e-05
16.3833	5.2e-05
16.4	-0.000195
16.4167	-0.000563
16.4333	-0.000721
16.45	-0.000519
16.4667	-0.000797
16.4833	-0.001005
16.5	-0.001293
16.5167	-0.001311
16.5333	-0.001549
16.55	-0.001757
16.5667	-0.001625
16.5833	-0.001734
16.6	-0.001222
16.6167	-0.00076
16.6333	-0.000609
16.65	-0.000397
16.6667	-0.000186
16.6833	-0.000194
16.7	-0.000323
16.7167	-0.000262
16.7333	-0.00017
16.75	-0.000199
16.7667	4.2e-05
16.7833	0.000113
16.8	0.000174
16.8167	0.000405
16.8333	0.000376
16.85	0.000217
16.8667	2.7e-05
16.8833	-0.000232
16.9	-0.000431
16.9167	-0.000601
16.9333	-0.00066
16.95	-0.0009
16.9667	-0.001089
16.9833	-0.001479
17	-0.001259
17.0167	-0.000829
17.0333	-3.8e-05
17.05	-0.006478
17.0667	-0.022298
17.0833	-0.032398
17.1	-0.051648
17.1167	-0.073939
17.1333	-0.090939
17.15	-0.108249
17.1667	-0.121009
17.1833	-0.12804
17.2	-0.12869
17.2167	-0.125621
17.2333	-0.116631
17.25	-0.116872
17.2667	-0.112853
17.2833	-0.104793
17.3	-0.098164
17.3167	-0.089765
17.3333	-0.090636
17.35	-0.085397
17.3667	-0.077628
17.3833	-0.073619
17.4	-0.07204
17.4167	-0.066951
17.4333	-0.060503
17.45	-0.055174
17.4667	-0.046475
17.4833	-0.043967
17.5	-0.041748
17.5167	-0.03955
17.5333	-0.037501
17.55	-0.032723
17.5667	-0.026844
17.5833	-0.025136
17.6	-0.023498
17.6167	-0.02194
17.6333	-0.019971
17.65	-0.018233
17.6667	-0.016605
17.6833	-0.015067
17.7	-0.013929
17.7167	-0.013011
17.7333	-0.012364
17.75	-0.011686
17.7667	-0.010908
17.7833	-0.0101
17.8	-0.009343
17.8167	-0.008475
17.8333	-0.007697
17.85	-0.00717
17.8667	-0.006692
17.8833	-0.006305
17.9	-0.006057
17.9167	-0.00575
17.9333	-0.005353
17.95	-0.004975
17.9667	-0.004618
17.9833	-0.004471
18	-0.004194
18.0167	-0.003857
18.0333	-0.00345
18.05	-0.003043
18.0667	-0.002786
18.0833	-0.002539
18.1	-0.002242
18.1167	-0.001875
18.1333	-0.001498
18.15	-0.001411
18.1667	-0.001144
18.1833	-0.000938
18.2	-0.000871
18.2167	-0.000764
18.2333	-0.000508
18.25	-0.000371
18.2667	-0.000244
18.2833	-0.000278
18.3	-0.000101
18.3167	9.5e-05
18.3333	0.000161
18.35	0.000268
18.3667	0.000404
18.3833	0.000321
18.4	0.000117
18.4167	1.3e-05
18.4333	9e-06
18.45	-0.000184
18.4667	-6.8e-05
18.4833	-8.2e-05
18.5	1.4e-05
18.5167	0.0002
18.5333	0.000336
18.55	0.000322
18.5667	0.000318
18.5833	0.000314
18.6	0.00034
18.6167	0.000356
18.6333	0.000222
18.65	3.8e-05
18.6667	-0.000117
18.6833	-0.000251
18.7	-0.000115
18.7167	7.1e-05
18.7333	0.000106
18.75	0.000142
18.7667	7.8e-05
18.7833	-2.7e-05
18.8	-0.000251
18.8167	-0.000485
18.8333	-0.0004
18.85	-0.000344
18.8667	-0.000319
18.8833	-0.000273
18.9	-0.000318
18.9167	-0.000112
18.9333	0.000133
18.95	-0.000151
18.9667	-0.000156
18.9833	0.000439
19	0.000665
19.0167	0.00057
19.0333	0.001646
19.05	-0.006249
19.0667	-0.025154
19.0833	-0.032829
19.1	-0.047573
19.1167	-0.062688
19.1333	-0.072853
19.15	-0.089557
19.1667	-0.098692
19.1833	-0.103447
19.2	-0.101532
19.2167	-0.101487
19.2333	-0.097311
19.25	-0.090396
19.2667	-0.084721
19.2833	-0.082556
19.3	-0.080211
19.3167	-0.078856
19.3333	-0.078951
19.35	-0.073625
19.3667	-0.07459
19.3833	-0.068715
19.4	-0.06375
19.4167	-0.060865
19.4333	-0.05671
19.45	-0.051005
19.4667	-0.04872
19.4833	-0.045024
19.5	-0.039989
19.5167	-0.038514
19.5333	-0.036859
19.55	-0.034754
19.5667	-0.032729
19.5833	-0.030464
19.6	-0.029039
19.6167	-0.027353
19.6333	-0.025448
19.65	-0.023423
19.6667	-0.021868
19.6833	-0.019743
19.7	-0.018188
19.7167	-0.016683
19.7333	-0.015467
19.75	-0.014292
19.7667	-0.013097
19.7833	-0.012052
19.8	-0.011087
19.8167	-0.009761
19.8333	-0.008706
19.85	-0.007721
19.8667	-0.007066
19.8833	-0.00658
19.9	-0.006215
19.9167	-0.00572
19.9333	-0.005264
19.95	-0.004839
19.9667	-0.004464
19.9833	-0.004168
20	-0.003663
20.0167	-0.003397
20.0333	-0.003412
20.05	-0.003366
20.0667	-0.003031
20.0833	-0.002875
20.1	-0.00267
20.1167	-0.002494
20.1333	-0.002349
20.15	-0.002203
20.1667	-0.001918
20.1833	-0.001412
20.2	-0.001226
20.2167	-0.001001
20.2333	-0.000905
20.25	-0.000869
20.2667	-0.000583
20.2833	-9.7e-05
20.3	0.000318
20.3167	0.000514
20.3333	0.00044
20.35	-0.000164
20.3667	-0.000388
20.3833	-0.000352
20.4	-0.000276
20.4167	-0.00031
20.4333	-0.000714
20.45	-0.000808
20.4667	-0.001001
20.4833	-0.001475
20.5	-0.001809
20.5167	-0.001393
20.5333	-0.001246
20.55	-0.00145
20.5667	-0.001604
20.5833	-0.001117
20.6	-0.001111
20.6167	-0.001174
20.6333	-0.001088
20.65	-0.001211
20.6667	-0.001255
20.6833	-0.001048
20.7	-0.000801
20.7167	-0.000654
20.7333	-0.000617
20.75	-0.000321
20.7667	-6.4e-05
20.7833	-1.7e-05
20.8	-8e-05
20.8167	-0.000103
20.8333	-0.000106
20.85	-8.8e-05
20.8667	-4.1e-05
20.8833	8.6e-05
20.9	0.000273
20.9167	0.000291
20.9333	0.000198
20.95	0.000326
20.9667	0.000413
20.9833	-5.9e-05
21	-0.000582
21.0167	-0.001154
21.0333	0.001844
21.05	-0.003619
21.0667	-0.018801
21.0833	-0.025973
21.1	-0.041855
21.1167	-0.054807
21.1333	-0.060749
21.15	-0.067911
21.1667	-0.075383
21.1833	-0.078264
21.2	-0.074036
21.2167	-0.065528
21.2333	-0.063749
21.25	-0.059921
21.2667	-0.055292
21.2833	-0.055074
21.3	-0.056325
21.3167	-0.055157
21.3333	-0.055708
21.35	-0.051919
21.3667	-0.04895
21.3833	-0.049142
21.4	-0.049633
21.4167	-0.044654
21.4333	-0.042205
21.45	-0.037096
21.4667	-0.034666
21.4833	-0.032267
21.5	-0.030468
21.5167	-0.028819
21.5333	-0.027209
21.55	-0.02565
21.5667	-0.02441
21.5833	-0.023421
21.6	-0.022291
21.6167	-0.020912
21.6333	-0.019862
21.65	-0.018822
21.6667	-0.017662
21.6833	-0.016562
21.7	-0.015633
21.7167	-0.014643
21.7333	-0.014033
21.75	-0.013502
21.7667	-0.012622
21.7833	-0.011742
21.8	-0.011012
21.8167	-0.010021
21.8333	-0.009051
21.85	-0.008411
21.8667	-0.00784
21.8833	-0.00748
21.9	-0.006589
21.9167	-0.006038
21.9333	-0.005628
21.95	-0.005667
21.9667	-0.005266
21.9833	-0.004575
22	-0.004214
22.0167	-0.004073
22.0333	-0.003642
22.05	-0.003481
22.0667	-0.00344
22.0833	-0.003259
22.1	-0.003407
22.1167	-0.003106
22.1333	-0.002445
22.15	-0.002043
22.1667	-0.001952
22.1833	-0.00179
22.2	-0.001338
22.2167	-0.000997
22.2333	-0.000735
22.25	-0.000383
22.2667	-0.000381
22.2833	-0.000559
22.3	-0.000547
22.3167	-0.000295
22.3333	-0.000223
22.35	-4.1e-05
22.3667	0.000311
22.3833	0.000204
22.4	-1.4e-05
22.4167	-0.000362
22.4333	-0.000739
22.45	-0.001167
22.4667	-0.001214
22.4833	-0.001181
22.5	-0.001159
22.5167	-0.001306
22.5333	-0.001473
22.55	-0.00146
22.5667	-0.001337
22.5833	-0.001244
22.6	-0.001471
22.6167	-0.001608
22.6333	-0.001605
22.65	-0.001432
22.6667	-0.001128
22.6833	-0.000955
22.7	-0.000812
22.7167	-0.000598
22.7333	-0.000145
22.75	5.9e-05
22.7667	3.3e-05
22.7833	-8.4e-05
22.8	-2e-05
22.8167	9.4e-05
22.8333	0.000228
22.85	0.000332
22.8667	0.000336
22.8833	0.00044
22.9	0.000714
22.9167	0.000708
22.9333	0.000443
22.95	0.000257
22.9667	0.000221
22.9833	0.000716
23	0.00063
23.0167	0.000255
23.0333	-0.00038
23.05	-0.002336
23.0667	-0.012421
23.0833	-0.024436
23.1	-0.037131
23.1167	-0.042227
23.1333	-0.045802
23.15	-0.054317
23.1667	-0.057052
23.1833	-0.054447
23.2	-0.047851
23.2167	-0.045536
23.2333	-0.036241
23.25	-0.034166
23.2667	-0.03327
23.2833	-0.033185
23.3	-0.03283
23.3167	-0.032124
23.3333	-0.031239
23.35	-0.030593
23.3667	-0.029258
23.3833	-0.027982
23.4	-0.026257
23.4167	-0.024831
23.4333	-0.022135
23.45	-0.019839
23.4667	-0.017844
23.4833	-0.015878
23.5	-0.014372
23.5167	-0.012896
23.5333	-0.01114
23.55	-0.009904
23.5667	-0.008938
23.5833	-0.008352
23.6	-0.007406
23.6167	-0.0069
23.6333	-0.006404
23.65	-0.005578
23.6667	-0.005292
23.6833	-0.004796
23.7	-0.00431
23.7167	-0.003974
23.7333	-0.003568
23.75	-0.003381
23.7667	-0.003085
23.7833	-0.002889
23.8	-0.002993
23.8167	-0.002896
23.8333	-0.00282
23.85	-0.002614
23.8667	-0.002428
23.8833	-0.002031
23.9	-0.001685
23.9167	-0.001589
23.9333	-0.001742
23.95	-0.001746
23.9667	-0.00156
23.9833	-0.001203
24	-0.001107
24.0167	-0.0012
24.0333	-0.001244
24.05	-0.001208
24.0667	-0.000951
24.0833	-0.000655
24.1	-0.000519
24.1167	-0.000662
24.1333	-0.000676
24.15	-0.00072
24.1667	-0.000503
24.1833	-0.000367
24.2	-0.00078
24.2167	-0.001034
24.2333	-0.000898
24.25	-0.001141
24.2667	-0.001225
24.2833	-0.001119
24.3	-0.001392
24.3167	-0.001846
24.3333	-0.00179
24.35	-0.001704
24.3667	-0.001637
24.3833	-0.001591
24.4	-0.001455
24.4167	-0.000919
24.4333	-0.000893
24.45	-0.001066
24.4667	-0.00127
24.4833	-0.000744
24.5	-0.000288
24.5167	-0.000122
24.5333	0.000204
24.55	0.00017
24.5667	0.000136
24.5833	-0.000298
24.6	-0.000512
24.6167	-0.000536
24.6333	-0.00044
24.65	-0.000304
24.6667	-0.000408
24.6833	-0.000773
24.7	-0.000407
24.7167	-0.000391
24.7333	-0.000355
24.75	-0.00039
24.7667	-0.000474
24.7833	-0.000558
24.8	-0.000723
24.8167	-0.000677
24.8333	-0.000642
24.85	-0.000716
24.8667	-0.000501
24.8833	-0.000366
24.9	-0.00026
24.9167	-0.000575
24.9333	-0.00093
24.95	-0.001005
24.9667	-0.001179
24.9833	-0.001054
25	-0.001099
25.0167	-0.000784
25.0333	-0.000329
25.05	-0.000404
25.0667	-0.014939
25.0833	-0.021214
25.1	-0.03045
25.1167	-0.038275
25.1333	-0.04028
25.15	-0.046445
25.1667	-0.052971
25.1833	-0.051676
25.2	-0.045262
25.2167	-0.039157
25.2333	-0.033273
25.25	-0.024078
25.2667	-0.020984
25.2833	-0.020839
25.3	-0.020075
25.3167	-0.01919
25.3333	-0.017986
25.35	-0.016652
25.3667	-0.015518
25.3833	-0.014353
25.4	-0.013179
25.4167	-0.012035
25.4333	-0.010871
25.45	-0.009637
25.4667	-0.008373
25.4833	-0.007069
25.5	-0.006095
25.5167	-0.005521
25.5333	-0.004957
25.55	-0.004303
25.5667	-0.003719
25.5833	-0.003175
25.6	-0.002621
25.6167	-0.001917
25.6333	-0.001263
25.65	-0.00094
25.6667	-0.000916
25.6833	-0.000902
25.7	-0.000998
25.7167	-0.000854
25.7333	-0.000751
25.75	-0.000637
25.7667	-0.000463
25.7833	-0.00038
25.8	-0.000176
25.8167	-9.2e-05
25.8333	-0.000139
25.85	-9.5e-05
25.8667	-0.000252
25.8833	-0.000568
25.9	-0.000674
25.9167	-0.000751
25.9333	-0.000777
25.95	-0.000694
25.9667	-0.00071
25.9833	-0.000517
26	-0.000633
26.0167	-0.00034
26.0333	-0.000156
26.05	-0.000233
26.0667	-0.000349
26.0833	-0.000576
26.1	-0.000852
26.1167	-0.001089
26.1333	-0.000875
26.15	-0.000412
26.1667	-0.000118
26.1833	-0.000245
26.2	-0.000471
26.2167	-0.000368
26.2333	-0.000214
26.25	-0.000561
26.2667	-0.000958
26.2833	-0.000744
26.3	-0.000621
26.3167	-0.000557
26.3333	-0.000444
26.35	-0.00026
26.3667	-0.000667
26.3833	-0.000763
26.4	-0.00074
26.4167	-0.000826
26.4333	-0.000893
26.45	-0.001029
26.4667	-0.000926
26.4833	-0.000832
26.5	-0.000609
26.5167	-0.000385
26.5333	-0.000311
26.55	-0.000338
26.5667	-0.000334
26.5833	-0.000201
26.6	-0.000187
26.6167	-0.000233
26.6333	-8.9e-05
26.65	-9.6e-05
26.6667	-4.2e-05
26.6833	0.000112
26.7	0.000156
26.7167	0.00027
26.7333	0.000414
26.75	0.000548
26.7667	0.000752
26.7833	0.000867
26.8	0.000901
26.8167	0.000965
26.8333	0.00091
26.85	0.000794
26.8667	0.000729
26.8833	0.000724
26.9	0.000728
26.9167	0.000773
26.9333	0.000838
26.95	0.000703
26.9667	0.000718
26.9833	0.000393
27	0.000298
27.0167	0.000464
27.0333	0.001249
27.05	0.000394
27.0667	-0.01108
27.0833	-0.023065
27.1	-0.028809
27.1167	-0.034433
27.1333	-0.034777
27.15	-0.042282
27.1667	-0.048316
27.1833	-0.04845
27.2	-0.039684
27.2167	-0.031387
27.2333	-0.023651
27.25	-0.020825
27.2667	-0.018309
27.2833	-0.016362
27.3	-0.016316
27.3167	-0.015839
27.3333	-0.014753
27.35	-0.014766
27.3667	-0.015299
27.3833	-0.014093
27.4	-0.010966
27.4167	-0.004619
27.4333	-0.004062
27.45	-0.003765
27.4667	-0.003338
27.4833	-0.002721
27.5	-0.002584
27.5167	-0.001866
27.5333	-0.001419
27.55	-0.001032
27.5667	-0.000675
27.5833	-0.000247
27.6	0.00022
27.6167	0.000158
27.6333	-3.5e-05
27.65	-0.000117
27.6667	1.1e-05
27.6833	0.000168
27.7	0.000226
27.7167	0.000244
27.7333	0.000272
27.75	0.00038
27.7667	0.000368
27.7833	0.000226
27.8	-9.6e-05
27.8167	-0.000218
27.8333	-0.00021
27.85	-0.000272
27.8667	-0.000254
27.8833	0.000114
27.9	0.000263
27.9167	0.000441
27.9333	0.000509
27.95	0.000698
27.9667	0.000596
27.9833	0.000335
28	8.3e-05
28.0167	-8.8e-05
28.0333	-0.00018
28.05	2.9e-05
28.0667	0.000267
28.0833	0.000256
28.1	-0.000826
28.1167	-0.002097
28.1333	-0.001588
28.15	-0.001029
28.1667	-0.001421
28.1833	-0.001542
28.2	-0.001413
28.2167	-0.001274
28.2333	-0.001245
28.25	-0.001356
28.2667	-0.001197
28.2833	-0.000959
28.3	-0.00066
28.3167	-0.000431
28.3333	-0.000272
28.35	-0.000283
28.3667	-0.000384
28.3833	-0.000385
28.4	-0.000245
28.4167	7.4e-05
28.4333	0.000293
28.45	0.000122
28.4667	7.1e-05
28.4833	0.00025
28.5	0.000279
28.5167	0.000448
28.5333	0.000597
28.55	0.000437
28.5667	0.000176
28.5833	8.5e-05
28.6	0.000274
28.6167	0.000533
28.6333	0.000533
28.65	0.000622
28.6667	0.000601
28.6833	0.00045
28.7	0.00023
28.7167	3.9e-05
28.7333	9.8e-05
28.75	0.000287
28.7667	2.6e-05
28.7833	-8.4e-05
28.8	-0.000115
28.8167	-4.6e-05
28.8333	-0.000177
28.85	-0.000407
28.8667	-0.000528
28.8833	-0.000399
28.9	-0.00043
28.9167	-0.000701
28.9333	-0.000832
28.95	-0.000793
28.9667	-0.000844
28.9833	-0.000514
29	0.000105
29.0167	0.000214
29.0333	-0.001957
29.05	-0.005238
29.0667	-0.015419
29.0833	-0.02524
29.1	-0.032151
29.1167	-0.036582
29.1333	-0.039143
29.15	-0.042714
29.1667	-0.045226
29.1833	-0.042457
29.2	-0.036168
29.2167	-0.026939
29.2333	-0.02047
29.25	-0.017141
29.2667	-0.015582
29.2833	-0.014963
29.3	-0.015185
29.3167	-0.014666
29.3333	-0.013807
29.35	-0.013338
29.3667	-0.013269
29.3833	-0.012301
29.4	-0.010822
29.4167	-0.009433
29.4333	-0.004504
29.45	0.000374
29.4667	6.3e-05
29.4833	0.000282
29.5	0.000681
29.5167	0.000919
29.5333	0.001258
29.55	0.001087
29.5667	0.001036
29.5833	0.000964
29.6	0.000923
29.6167	0.001102
29.6333	0.00133
29.65	0.001529
29.6667	0.001268
29.6833	0.000996
29.7	0.001105
29.7167	0.001044
29.7333	0.000862
29.75	0.000601
29.7667	0.00079
29.7833	0.000738
29.8	0.000577
29.8167	0.000426
29.8333	0.000374
29.85	0.000443
29.8667	0.000422
29.8833	0.00053
29.9	0.000569
29.9167	0.000328
29.9333	5.6e-05
29.95	0.000205
29.9667	0.000354
29.9833	0.000242
30	0.000151
30.0167	0.00032
30.0333	0.000498
30.05	0.000547
30.0667	0.000346
30.0833	0.000345
30.1	0.000193
30.1167	0.000272
30.1333	0.000331
30.15	0.000309
30.1667	0.000358
30.1833	0.000227
30.2	5.6e-05
30.2167	-0.000146
30.2333	-0.000157
30.25	-0.000308
30.2667	-0.000439
30.2833	-0.000641
30.3	-0.000612
30.3167	-0.000443
30.3333	-0.000454
30.35	-0.000446
30.3667	-7.7e-05
30.3833	0.000232
30.4	0.000471
30.4167	0.00057
30.4333	0.000589
30.45	0.000537
30.4667	0.000166
30.4833	3.5e-05
30.5	8.4e-05
30.5167	0.000263
30.5333	0.000632
30.55	0.000691
30.5667	0.00079
30.5833	0.000609
30.6	0.000358
30.6167	6.7e-05
30.6333	-0.000234
30.65	-0.000645
30.6667	-0.000806
30.6833	-0.000797
30.7	-0.000637
30.7167	-0.000628
30.7333	-0.000489
30.75	-0.00044
30.7667	-0.000481
30.7833	-0.000532
30.8	-0.000212
30.8167	-0.000173
30.8333	-0.000224
30.85	-0.000145
30.8667	0.000195
30.8833	0.000444
30.9	0.000733
30.9167	0.000913
30.9333	0.001042
30.95	0.001231
30.9667	0.001371
30.9833	0.00143
31	0.00215
31.0167	0.003299
31.0333	0.002349
31.05	-0.002392
31.0667	-0.012282
31.0833	-0.024783
31.1	-0.030253
31.1167	-0.037613
31.1333	-0.038834
31.15	-0.043094
31.1667	-0.047314
31.1833	-0.046794
31.2	-0.042495
31.2167	-0.034385
31.2333	-0.024285
31.25	-0.015245
31.2667	-0.011306
31.2833	-0.011236
31.3	-0.012096
31.3167	-0.013476
31.3333	-0.013916
31.35	-0.014386
31.3667	-0.015486
31.3833	-0.012587
31.4	-0.008137
31.4167	-0.005447
31.4333	-0.003897
31.45	-0.002427
31.4667	-0.001207
31.4833	-0.000607
31.5	-0.000127
31.5167	0.000113
31.5333	0.000213
31.55	0.000343
31.5667	0.000473
31.5833	0.000753
31.6	0.000823
31.6167	0.000953
31.6333	0.001043
31.65	0.001073
31.6667	0.001023
31.6833	0.001003
31.7	0.000893
31.7167	0.000773
31.7333	0.000673
31.75	0.000633
31.7667	0.000523
31.7833	0.000143
31.8	3.3e-05
31.8167	0.000153
31.8333	0.000233
31.85	0.000363
31.8667	0.000263
31.8833	0.000363
31.9	0.000632
31.9167	0.000782
31.9333	0.000912
31.95	0.000932
31.9667	0.000792
31.9833	0.001032
32	0.001142
32.0167	0.001192
32.0333	0.001541
32.05	0.002111
32.0667	0.002071
32.0833	0.001861
32.1	0.001911
32.1167	0.002
32.1333	0.00196
32.15	0.0019
32.1667	0.001669
32.1833	0.001509
32.2	0.001369
32.2167	0.001358
32.2333	0.001598
32.25	0.001578
32.2667	0.001497
32.2833	0.001297
32.3	0.001066
32.3167	0.000916
32.3333	0.000865
32.35	0.000915
32.3667	0.000884
32.3833	0.000843
32.4	0.000593
32.4167	0.000332
32.4333	0.000191
32.45	-2.9e-05
32.4667	-4e-05
32.4833	9e-06
32.5	8.8e-05
32.5167	-3.3e-05
32.5333	-0.000234
32.55	-0.000385
32.5667	-0.000466
32.5833	-0.000477
32.6	-0.000738
32.6167	-0.001259
32.6333	-0.00139
32.65	-0.001162
32.6667	-0.001223
32.6833	-0.001404
32.7	-0.001296
32.7167	-0.000997
32.7333	-0.000919
32.75	-0.00087
32.7667	-0.000442
32.7833	-0.000244
32.8	-0.000346
32.8167	-0.000337
32.8333	-0.000159
32.85	0.000239
32.8667	0.000767
32.8833	0.000875
32.9	0.001143
32.9167	0.001231
32.9333	0.001569
32.95	0.001747
32.9667	0.001615
32.9833	0.001343
33	0.002131
33.0167	0.001979
33.0333	-0.000513
33.05	-0.000865
33.0667	-0.007907
33.0833	-0.016219
33.1	-0.024432
33.1167	-0.034884
33.1333	-0.038636
33.15	-0.041908
33.1667	-0.045791
33.1833	-0.043533
33.2	-0.041265
33.2167	-0.035727
33.2333	-0.02526
33.25	-0.013962
33.2667	-0.008615
33.2833	-0.008897
33.3	-0.010889
33.3167	-0.012052
33.3333	-0.012654
33.35	-0.013847
33.3667	-0.012309
33.3833	-0.008502
[truncated: 338 more rows]

## Sheet: Fig. 2F (T106A-repeat3)
S1 Data:The individual numerical values for the ITC results in Fig 2AFGH
DP_X	DP_Y	Baseline_X	Baseline_Y	Fit_X	Fit_Y	NDH_X	NDH_Y
0.083333	0.000298			0.01997	-5.79579
0.1	0.001017			0.120422	-5.79274
0.116667	0.001105			0.22187	-5.78613	0.22187	-6.05981
0.133333	0.000984			0.324312	-5.77667	0.324312	-5.93459
0.15	0.001182			0.427749	-5.76303	0.427749	-5.8735
0.166667	0.001071			0.532182	-5.74273	0.532182	-5.69918
0.183333	0.001099			0.63761	-5.71076	0.63761	-5.56199
0.2	0.001008			0.744033	-5.65585	0.744033	-5.41825
0.216667	0.000946			0.851451	-5.54854	0.851451	-5.32974
0.233333	0.000745			0.959864	-5.29662	0.959864	-5.32952
0.25	0.000523			1.06927	-4.5768	1.06927	-4.68151
0.266667	0.000481			1.17968	-2.84065	1.17968	-2.79664
0.283333	0.000329			1.29107	-1.14552	1.29107	-1.15138
0.3	0.000558			1.40347	-0.465402	1.40347	-0.532978
0.316667	0.000546			1.51686	-0.231381	1.51686	-0.116693
0.333333	0.000384			1.63124	-0.133853	1.63124	0.035648
0.35	0.000191			1.74662	-0.085367	1.74662	-0.007391
0.366667	-9.1e-05			1.86299	-0.057996	1.86299	-0.17805
0.383333	-0.000374			1.98036	-0.041048	1.98036	-0.22279
0.4	-0.000616
0.416667	-0.00072
0.433333	-0.001023
0.45	-0.000996
0.466667	-0.001
0.483333	-0.000693
0.5	-0.000608
0.516667	-0.000683
0.533333	-0.000658
0.55	-0.000532
0.566667	-0.000417
0.583333	-0.000744
0.6	-0.00074
0.616667	-0.000406
0.633333	-0.000542
0.65	-0.000679
0.666667	-0.000647
0.683333	-0.000515
0.7	-0.000323
0.716667	4.9e-05
0.733333	0.000261
0.75	4.1e-05
0.766667	-8e-06
0.783333	-0.000197
0.8	-0.000137
0.816667	-2.7e-05
0.833333	-0.000128
0.85	-0.000129
0.866667	-0.00028
0.883333	-0.000601
0.9	-0.000504
0.916667	-0.000216
0.933333	-3.9e-05
0.95	-0.000221
0.966667	0.000226
0.983333	0.000152
1	-0.000872
1.01667	-0.001216
1.03333	-0.00236
1.05	-0.012144
1.06667	-0.01738
1.08333	-0.029355
1.1	-0.03535
1.11667	-0.039516
1.13333	-0.042102
1.15	-0.041749
1.16667	-0.035475
1.18333	-0.027502
1.2	-0.021849
1.21667	-0.012866
1.23333	-0.012324
1.25	-0.011432
1.26667	-0.01014
1.28333	-0.009198
1.3	-0.008587
1.31667	-0.008037
1.33333	-0.007556
1.35	-0.006915
1.36667	-0.006414
1.38333	-0.006005
1.4	-0.005435
1.41667	-0.004945
1.43333	-0.004336
1.45	-0.003866
1.46667	-0.003548
1.48333	-0.003469
1.5	-0.00335
1.51667	-0.003092
1.53333	-0.002944
1.55	-0.002686
1.56667	-0.002298
1.58333	-0.001921
1.6	-0.001503
1.61667	-0.001336
1.63333	-0.001389
1.65	-0.001302
1.66667	-0.001206
1.68333	-0.001069
1.7	-0.000943
1.71667	-0.001017
1.73333	-0.001071
1.75	-0.000915
1.76667	-0.000649
1.78333	-0.000574
1.8	-0.000489
1.81667	-0.000664
1.83333	-0.000529
1.85	-0.000284
1.86667	-0.000189
1.88333	-0.000325
1.9	-0.000701
1.91667	-0.001096
1.93333	-0.001362
1.95	-0.001238
1.96667	-0.001254
1.98333	-0.001161
2	-0.000957
2.01667	-0.001183
2.03333	-0.00105
2.05	-0.000667
2.06667	-0.000994
2.08333	-0.00158
2.1	-0.001187
2.11667	-0.001185
2.13333	-0.000982
2.15	-0.000709
2.16667	-0.000336
2.18333	-0.000183
2.2	-0.000331
2.21667	-0.000458
2.23333	-0.000206
2.25	5.7e-05
2.26667	0.00017
2.28333	0.000153
2.3	0.000146
2.31667	0.000299
2.33333	0.000552
2.35	0.000535
2.36667	0.000548
2.38333	0.000532
2.4	0.000665
2.41667	0.000719
2.43333	0.000593
2.45	0.000558
2.46667	0.000832
2.48333	0.001266
2.5	0.001151
2.51667	0.001136
2.53333	0.001162
2.55	0.000997
2.56667	0.001022
2.58333	0.001139
2.6	0.001265
2.61667	0.001182
2.63333	0.001068
2.65	0.001145
2.66667	0.001242
2.68333	0.00132
2.7	0.001247
2.71667	0.000945
2.73333	0.000722
2.75	0.00051
2.76667	0.000429
2.78333	0.000347
2.8	0.000105
2.81667	-0.000136
2.83333	-0.000128
2.85	-0.000249
2.86667	-0.000381
2.88333	-0.000732
2.9	-0.001264
2.91667	-0.001845
2.93333	-0.002206
2.95	-0.002258
2.96667	-0.002159
2.98333	-0.002141
3	-0.001773
3.01667	0.000666
3.03333	-0.006286
3.05	-0.030108
3.06667	-0.06396
3.08333	-0.110402
3.1	-0.177944
3.11667	-0.250087
3.13333	-0.313319
3.15	-0.347972
3.16667	-0.348274
3.18333	-0.326377
3.2	-0.28832
3.21667	-0.241143
3.23333	-0.197947
3.25	-0.16111
3.26667	-0.128023
3.28333	-0.109657
3.3	-0.098751
3.31667	-0.092405
3.33333	-0.085719
3.35	-0.082874
3.36667	-0.075128
3.38333	-0.066023
3.4	-0.058639
3.41667	-0.049454
3.43333	-0.039739
3.45	-0.033775
3.46667	-0.025311
3.48333	-0.021287
3.5	-0.017964
3.51667	-0.01599
3.53333	-0.013867
3.55	-0.012285
3.56667	-0.011002
3.58333	-0.01052
3.6	-0.009937
3.61667	-0.009146
3.63333	-0.008275
3.65	-0.007574
3.66667	-0.006613
3.68333	-0.005592
3.7	-0.005102
3.71667	-0.004663
3.73333	-0.004423
3.75	-0.004224
3.76667	-0.003644
3.78333	-0.003267
3.8	-0.003079
3.81667	-0.002871
3.83333	-0.002303
3.85	-0.001776
3.86667	-0.0015
3.88333	-0.001544
3.9	-0.001268
3.91667	-0.001032
3.93333	-0.001186
3.95	-0.001122
3.96667	-0.001188
3.98333	-0.001124
4	-0.00103
4.01667	-0.000747
4.03333	-0.000395
4.05	-0.000193
4.06667	-0.000142
4.08333	-0.00035
4.1	-0.000469
4.11667	-0.000389
4.13333	-0.00058
4.15	-0.00056
4.16667	-0.00043
4.18333	-0.000493
4.2	-0.000625
4.21667	-0.000718
4.23333	-0.00058
4.25	-0.000483
4.26667	-0.000468
4.28333	-0.000413
4.3	-0.000409
4.31667	-0.000424
4.33333	-0.000499
4.35	-0.000647
4.36667	-0.000765
4.38333	-0.000772
4.4	-0.00063
4.41667	-0.000619
4.43333	-0.000589
4.45	-0.000529
4.46667	-0.00052
4.48333	-0.00046
4.5	-0.000262
4.51667	-4.4e-05
4.53333	-0.000117
4.55	-7e-05
4.56667	-2.2e-05
4.58333	-6.7e-05
4.6	1.8e-05
4.61667	0.000213
4.63333	0.000448
4.65	0.000513
4.66667	0.000376
4.68333	0.000319
4.7	0.000482
4.71667	0.000534
4.73333	0.000417
4.75	0.000207
4.76667	0.000148
4.78333	0.000229
4.8	0.0001
4.81667	-0.00017
4.83333	-0.000152
4.85	-8.3e-05
4.86667	-0.000114
4.88333	-0.000246
4.9	-0.000518
4.91667	-0.000501
4.93333	-0.000905
4.95	-0.001078
4.96667	-0.000891
4.98333	-0.000876
5	0.000299
5.01667	0.000664
5.03333	-0.006402
5.05	-0.028267
5.06667	-0.054134
5.08333	-0.095201
5.1	-0.143798
5.11667	-0.187385
5.13333	-0.226622
5.15	-0.24405
5.16667	-0.247859
5.18333	-0.236307
5.2	-0.214336
5.21667	-0.192725
5.23333	-0.169435
5.25	-0.144205
5.26667	-0.122255
5.28333	-0.108225
5.3	-0.095346
5.31667	-0.081797
5.33333	-0.073998
5.35	-0.06847
5.36667	-0.057131
5.38333	-0.050323
5.4	-0.044786
5.41667	-0.034028
5.43333	-0.027721
5.45	-0.021873
5.46667	-0.018237
5.48333	-0.01563
5.5	-0.012664
5.51667	-0.010017
5.53333	-0.008841
5.55	-0.007785
5.56667	-0.007129
5.58333	-0.006094
5.6	-0.005348
5.61667	-0.004403
5.63333	-0.003198
5.65	-0.002293
5.66667	-0.001828
5.68333	-0.001043
5.7	-0.000579
5.71667	0.000106
5.73333	0.00056
5.75	0.000344
5.76667	0.000339
5.78333	0.000793
5.8	0.001027
5.81667	0.001331
5.83333	0.001154
5.85	0.000758
5.86667	0.000522
5.88333	0.000236
5.9	8.9e-05
5.91667	8.3e-05
5.93333	-1.4e-05
5.95	-0.00011
5.96667	-0.000317
5.98333	-0.000603
6	-0.00059
6.01667	-0.000566
6.03333	-0.000473
6.05	-0.000269
6.06667	-7.6e-05
6.08333	-0.000222
6.1	-0.000269
6.11667	-0.000155
6.13333	4.8e-05
6.15	9.2e-05
6.16667	0.000136
6.18333	0.000239
6.2	0.000373
6.21667	0.000507
6.23333	0.000591
6.25	0.000495
6.26667	0.000519
6.28333	0.000744
6.3	0.000888
6.31667	0.000863
6.33333	0.000787
6.35	0.000902
6.36667	0.001037
6.38333	0.001081
6.4	0.001106
6.41667	0.001191
6.43333	0.001137
6.45	0.001052
6.46667	0.001197
6.48333	0.001242
6.5	0.001118
6.51667	0.000713
6.53333	0.000569
6.55	0.000374
6.56667	0.00022
6.58333	3.5e-05
6.6	-0.000399
6.61667	-0.000584
6.63333	-0.000809
6.65	-0.000873
6.66667	-0.000469
6.68333	-0.000244
6.7	-0.000459
6.71667	-0.000644
6.73333	-0.000869
6.75	-0.001055
6.76667	-0.001021
6.78333	-0.001208
6.8	-0.000894
6.81667	-0.00075
6.83333	-0.000937
6.85	-0.000864
6.86667	-0.000591
6.88333	-0.000608
6.9	-0.000985
6.91667	-0.001274
6.93333	-0.001022
6.95	-0.00069
6.96667	-0.000898
6.98333	-0.001147
7	1.4e-05
7.01667	-0.000665
7.03333	-0.005874
7.05	-0.021113
7.06667	-0.044283
7.08333	-0.081073
7.1	-0.122972
7.11667	-0.165642
7.13333	-0.204232
7.15	-0.228363
7.16667	-0.235864
7.18333	-0.229984
7.2	-0.216135
7.21667	-0.194586
7.23333	-0.171207
7.25	-0.151318
7.26667	-0.12667
7.28333	-0.112901
7.3	-0.097302
7.31667	-0.083714
7.33333	-0.078096
7.35	-0.069388
7.36667	-0.063209
7.38333	-0.054921
7.4	-0.043523
7.41667	-0.035466
7.43333	-0.028558
7.45	-0.02305
7.46667	-0.020862
7.48333	-0.016354
7.5	-0.013717
7.51667	-0.011249
7.53333	-0.009561
7.55	-0.008224
7.56667	-0.007466
7.58333	-0.006809
7.6	-0.006151
7.61667	-0.005503
7.63333	-0.004626
7.65	-0.003608
7.66667	-0.002971
7.68333	-0.002493
7.7	-0.002155
7.71667	-0.001937
7.73333	-0.00172
7.75	-0.001522
7.76667	-0.001374
7.78333	-0.001366
7.8	-0.001118
7.81667	-0.00084
7.83333	-0.000652
7.85	-0.000684
7.86667	-0.001116
7.88333	-0.001137
7.9	-0.000949
7.91667	-0.00089
7.93333	-0.001162
7.95	-0.001553
7.96667	-0.001494
7.98333	-0.001105
8	-0.000666
8.01667	-0.000537
8.03333	-0.000367
8.05	-0.000217
8.06667	-5.8e-05
8.08333	-4.8e-05
8.1	-0.000168
8.11667	-0.000187
8.13333	-0.000137
8.15	4.3e-05
8.16667	0.000364
8.18333	0.000755
8.2	0.001116
8.21667	0.001198
8.23333	0.001089
8.25	0.00093
8.26667	0.000823
8.28333	0.000815
8.3	0.000787
8.31667	0.00083
8.33333	0.000792
8.35	0.000836
8.36667	0.000939
8.38333	0.001123
8.4	0.000617
8.41667	0.00046
8.43333	0.000365
8.45	0.00025
8.46667	2.5e-05
8.48333	-0.0005
8.5	-0.000584
8.51667	-0.000128
8.53333	0.000238
8.55	0.000445
8.56667	0.000491
8.58333	0.000568
8.6	0.000696
8.61667	0.000744
8.63333	0.000702
8.65	0.00077
8.66667	0.000859
8.68333	0.000888
8.7	0.001088
8.71667	0.001197
8.73333	0.001197
8.75	0.000938
8.76667	0.000839
8.78333	0.00052
8.8	0.000301
8.81667	0.000132
8.83333	0.000195
8.85	-3e-06
8.86667	-0.00015
8.88333	-0.000328
8.9	-0.000565
8.91667	-0.000961
8.93333	-0.001198
8.95	-0.001184
8.96667	-0.00091
8.98333	-0.000196
9	0.000458
9.01667	-0.003127
9.03333	-0.003332
9.05	-0.021467
9.06667	-0.042472
9.08333	-0.074727
9.1	-0.112841
9.11667	-0.148535
9.13333	-0.18622
9.15	-0.216733
9.16667	-0.229577
9.18333	-0.224251
9.2	-0.210254
9.21667	-0.192498
9.23333	-0.17122
9.25	-0.152073
9.26667	-0.133916
9.28333	-0.119789
9.3	-0.105072
9.31667	-0.092784
9.33333	-0.084716
9.35	-0.075628
9.36667	-0.066221
9.38333	-0.052043
9.4	-0.044874
9.41667	-0.036806
9.43333	-0.033598
9.45	-0.027369
9.46667	-0.022201
9.48333	-0.015112
9.5	-0.013313
9.51667	-0.010874
9.53333	-0.009486
9.55	-0.008097
9.56667	-0.007227
9.58333	-0.006638
9.6	-0.006159
9.61667	-0.00529
9.63333	-0.004561
9.65	-0.003992
9.66667	-0.003482
9.68333	-0.002783
9.7	-0.002284
9.71667	-0.001804
9.73333	-0.001365
9.75	-0.001205
9.76667	-0.001146
9.78333	-0.001016
9.8	-0.000907
9.81667	-0.000637
9.83333	-0.000398
9.85	-0.000408
9.86667	-0.000219
9.88333	4.1e-05
9.9	9e-05
9.91667	8e-05
9.93333	9e-06
9.95	-0.000181
9.96667	-0.000122
9.98333	-7.3e-05
10	3.7e-05
10.0167	0.000116
10.0333	3.5e-05
10.05	1.4e-05
10.0667	8.3e-05
10.0833	-8e-06
10.1	4.1e-05
10.1167	-9e-05
10.1333	-0.000341
10.15	-0.000443
10.1667	-0.000424
10.1833	-0.000465
10.2	-0.000737
10.2167	-0.000759
10.2333	-0.000661
10.25	-0.000502
10.2667	-0.000394
10.2833	-0.000396
10.3	-0.000409
10.3167	-0.000321
10.3333	-0.000443
10.35	-0.000525
10.3667	-0.000538
10.3833	-0.000491
10.4	-0.000483
10.4167	-0.000276
10.4333	-6.9e-05
10.45	5.9e-05
10.4667	0.000236
10.4833	0.000293
10.5	0.00057
10.5167	0.000707
10.5333	0.000624
10.55	0.000591
10.5667	0.000398
10.5833	0.000335
10.6	0.000292
10.6167	0.000329
10.6333	4.6e-05
10.65	-0.000117
10.6667	-6e-05
10.6833	-0.000143
10.7	-0.000196
10.7167	-0.000289
10.7333	-0.000272
10.75	-0.000605
10.7667	-0.000678
10.7833	-0.000451
10.8	-0.000374
10.8167	-0.000127
10.8333	4e-05
10.85	6.7e-05
10.8667	3.4e-05
10.8833	-8.8e-05
10.9	0.000299
10.9167	0.000696
10.9333	0.001104
10.95	0.001721
10.9667	0.001668
10.9833	0.002116
11	0.001954
11.0167	0.001131
11.0333	-0.004541
11.05	-0.022893
11.0667	-0.045146
11.0833	-0.075978
11.1	-0.11007
11.1167	-0.146252
11.1333	-0.182944
11.15	-0.205935
11.1667	-0.211317
11.1833	-0.211599
11.2	-0.19689
11.2167	-0.184592
11.2333	-0.168273
11.25	-0.149385
11.2667	-0.134446
11.2833	-0.122158
11.3	-0.106189
11.3167	-0.09535
11.3333	-0.084431
11.35	-0.075492
11.3667	-0.065083
11.3833	-0.056684
11.4	-0.051275
11.4167	-0.039615
11.4333	-0.035766
11.45	-0.028067
11.4667	-0.023287
11.4833	-0.013658
11.5	-0.008748
11.5167	-0.007428
11.5333	-0.008539
11.55	-0.008679
11.5667	-0.008199
11.5833	-0.007139
11.6	-0.006089
11.6167	-0.005479
11.6333	-0.005159
11.65	-0.004628
11.6667	-0.003938
11.6833	-0.003468
11.7	-0.003367
11.7167	-0.003167
11.7333	-0.002546
11.75	-0.002025
11.7667	-0.001515
11.7833	-0.000944
11.8	-0.000713
11.8167	-0.000732
11.8333	-0.000591
11.85	-0.00038
11.8667	-0.000399
11.8833	-0.000117
11.9	0.000274
11.9167	0.000696
11.9333	0.001047
11.95	0.000909
11.9667	0.00069
11.9833	0.000712
12	0.001124
12.0167	0.001196
12.0333	0.001138
12.05	0.00134
12.0667	0.001282
12.0833	0.000924
12.1	0.000546
12.1167	0.000769
12.1333	0.000711
12.15	0.000404
12.1667	0.000346
12.1833	0.000269
12.2	0.000222
12.2167	-0.000156
12.2333	-0.000203
12.25	-0.00012
12.2667	-0.000197
12.2833	-6.3e-05
12.3	0.00019
12.3167	0.000283
12.3333	0.000196
12.35	0.00013
12.3667	-0.000107
12.3833	-0.000323
12.4	-0.000339
12.4167	-0.000316
12.4333	-0.000292
12.45	-0.000178
12.4667	-0.000234
12.4833	-0.000229
12.5	-0.000215
12.5167	-0.000231
12.5333	-0.000217
12.55	-5.2e-05
12.5667	-0.000168
12.5833	-0.000303
12.6	-0.000388
12.6167	-0.000393
12.6333	-0.000578
12.65	-0.000563
12.6667	-0.000388
12.6833	-0.000282
12.7	-0.000107
12.7167	0.000129
12.7333	0.000294
12.75	0.00037
12.7667	0.000346
12.7833	0.000383
12.8	0.000469
12.8167	0.000615
12.8333	0.000622
12.85	0.00044
12.8667	0.000347
12.8833	0.000374
12.9	0.000601
12.9167	0.000829
12.9333	0.000757
12.95	0.000565
12.9667	0.000513
12.9833	0.000321
13	-0.00085
13.0167	-0.001711
13.0333	-0.003772
13.05	-0.019133
13.0667	-0.039513
13.0833	-0.065814
13.1	-0.103234
13.1167	-0.136984
13.1333	-0.165194
13.15	-0.191474
13.1667	-0.201353
13.1833	-0.201103
13.2	-0.191922
13.2167	-0.177962
13.2333	-0.162631
13.25	-0.146509
13.2667	-0.129918
13.2833	-0.117097
13.3	-0.108526
13.3167	-0.095844
13.3333	-0.090092
13.35	-0.08296
13.3667	-0.071558
13.3833	-0.061466
13.4	-0.051183
13.4167	-0.039941
13.4333	-0.033858
13.45	-0.031176
13.4667	-0.026963
13.4833	-0.02323
13.5	-0.019017
13.5167	-0.012704
13.5333	-0.00952
13.55	-0.008697
13.5667	-0.008674
13.5833	-0.00769
13.6	-0.006766
13.6167	-0.005513
13.6333	-0.004699
13.65	-0.004025
13.6667	-0.003631
13.6833	-0.003097
13.7	-0.002633
13.7167	-0.002419
13.7333	-0.002254
13.75	-0.00204
13.7667	-0.001405
13.7833	-0.000891
13.8	-0.000456
13.8167	-0.000102
13.8333	0.000293
13.85	0.000458
13.8667	0.000453
13.8833	0.000578
13.9	0.000772
13.9167	0.000867
13.9333	0.001002
13.95	0.000727
13.9667	0.000753
13.9833	0.000688
14	0.000643
14.0167	0.000778
14.0333	0.000893
14.05	0.001179
14.0667	0.001124
14.0833	0.001099
14.1	0.000845
14.1167	0.00062
14.1333	0.000775
14.15	0.000871
14.1667	0.000656
14.1833	0.000401
14.2	0.000117
14.2167	-8.8e-05
14.2333	-9.2e-05
14.25	-0.000227
14.2667	-0.000281
14.2833	-0.000286
14.3	-0.000571
14.3167	-0.000625
14.3333	-0.0006
14.35	-0.000715
14.3667	-0.000729
14.3833	-0.000864
14.4	-0.000799
14.4167	-0.000583
14.4333	-0.000358
14.45	-0.000193
14.4667	-0.000178
14.4833	-0.000413
14.5	-0.000578
14.5167	-0.000443
14.5333	-0.000118
14.55	0.000117
14.5667	0.000322
14.5833	0.000497
14.6	0.000882
14.6167	0.001287
14.6333	0.001401
14.65	0.001516
14.6667	0.001121
14.6833	0.000825
14.7	0.000619
14.7167	0.000474
14.7333	0.000528
14.75	0.000652
14.7667	0.000406
14.7833	-5e-05
14.8	-0.000326
14.8167	-0.000222
14.8333	-9.8e-05
14.85	-0.000134
14.8667	-0.000361
14.8833	-0.000337
14.9	-0.000283
14.9167	-0.00025
14.9333	-2.7e-05
14.95	-0.000114
14.9667	-0.000781
14.9833	-0.000728
15	-9.5e-05
15.0167	0.000547
15.0333	-0.00042
15.05	-0.013227
15.0667	-0.030665
15.0833	-0.058542
15.1	-0.08809
15.1167	-0.119528
15.1333	-0.146926
15.15	-0.170894
15.1667	-0.179742
15.1833	-0.179851
15.2	-0.175179
15.2167	-0.165847
15.2333	-0.155096
15.25	-0.143815
15.2667	-0.128883
15.2833	-0.117862
15.3	-0.109191
15.3167	-0.10269
15.3333	-0.094399
15.35	-0.087069
15.3667	-0.075908
15.3833	-0.067557
15.4	-0.059637
15.4167	-0.050336
15.4333	-0.039506
15.45	-0.037166
15.4667	-0.033136
15.4833	-0.027836
15.5	-0.020636
15.5167	-0.017176
15.5333	-0.015356
15.55	-0.013897
15.5667	-0.012678
15.5833	-0.011288
15.6	-0.010189
15.6167	-0.00914
15.6333	-0.008031
15.65	-0.007302
15.6667	-0.006773
15.6833	-0.005914
15.7	-0.004945
15.7167	-0.004397
15.7333	-0.004128
15.75	-0.0037
15.7667	-0.003112
15.7833	-0.002603
15.8	-0.002105
15.8167	-0.001777
15.8333	-0.001719
15.85	-0.001532
15.8667	-0.001214
15.8833	-0.001006
15.9	-0.000839
15.9167	-0.000772
15.9333	-0.000654
15.95	-0.000397
15.9667	-0.00015
15.9833	7.7e-05
16	8.4e-05
16.0167	0.000311
16.0333	0.000478
16.05	0.000464
16.0667	0.00058
16.0833	0.000797
16.1	0.000853
16.1167	0.000779
16.1333	0.000795
16.15	0.000641
16.1667	0.000647
16.1833	0.000833
16.2	0.000779
16.2167	0.000754
16.2333	0.00076
16.25	0.000495
16.2667	0.000241
16.2833	0.000246
16.3	0.000591
16.3167	0.000806
16.3333	0.000851
16.35	0.000776
16.3667	0.00036
16.3833	0.000365
16.4	0.000949
16.4167	0.001294
16.4333	0.002038
16.45	0.002002
16.4667	0.001556
16.4833	0.00126
16.5	0.001304
16.5167	0.001788
16.5333	0.001511
16.55	0.001215
16.5667	0.000968
16.5833	0.001262
16.6	0.001205
16.6167	0.001048
16.6333	0.000631
16.65	0.000294
16.6667	0.000467
16.6833	0.00071
16.7	0.000533
16.7167	0.000325
16.7333	0.000168
16.75	8e-05
16.7667	-0.000138
16.7833	-0.000276
16.8	-0.000344
16.8167	-0.000322
16.8333	0
16.85	0.000162
16.8667	5.4e-05
16.8833	-0.000305
16.9	-0.000423
16.9167	-0.000322
16.9333	-0.000191
16.95	-0.00017
16.9667	0.000181
16.9833	0.001303
17	0.002353
17.0167	0.001184
17.0333	0.002755
17.05	-0.011235
17.0667	-0.030454
17.0833	-0.050504
17.1	-0.083024
17.1167	-0.116463
17.1333	-0.137263
17.15	-0.155673
17.1667	-0.163473
17.1833	-0.163523
17.2	-0.156453
17.2167	-0.145973
17.2333	-0.134924
17.25	-0.125614
17.2667	-0.117884
17.2833	-0.115285
17.3	-0.109195
17.3167	-0.098506
17.3333	-0.093607
17.35	-0.086748
17.3667	-0.081018
17.3833	-0.071859
17.4	-0.06421
17.4167	-0.055351
17.4333	-0.045822
17.45	-0.037393
17.4667	-0.035894
17.4833	-0.033305
17.5	-0.024767
17.5167	-0.020578
17.5333	-0.020199
17.55	-0.01851
17.5667	-0.016882
17.5833	-0.015383
17.6	-0.014075
17.6167	-0.012556
17.6333	-0.011527
17.65	-0.010309
17.6667	-0.008981
17.6833	-0.007492
17.7	-0.006724
17.7167	-0.006075
17.7333	-0.005587
17.75	-0.005149
17.7667	-0.004771
17.7833	-0.004252
17.8	-0.003584
17.8167	-0.002956
17.8333	-0.002597
17.85	-0.002349
17.8667	-0.002231
17.8833	-0.002013
17.9	-0.001885
17.9167	-0.001566
17.9333	-0.001578
17.95	-0.00161
17.9667	-0.001542
17.9833	-0.001294
18	-0.001415
18.0167	-0.001227
18.0333	-0.000909
18.05	-0.000701
18.0667	-0.000713
18.0833	-0.000594
18.1	-0.000346
18.1167	-0.000248
18.1333	-0.00019
18.15	-0.000101
18.1667	0.000127
18.1833	0.000205
18.2	0.000344
18.2167	0.000422
18.2333	0.000251
18.25	0.000309
18.2667	0.000167
18.2833	3.6e-05
18.3	0.000115
18.3167	0.000203
18.3333	6.2e-05
18.35	-3e-05
18.3667	8.9e-05
18.3833	0.000248
18.4	0.000137
18.4167	4.5e-05
18.4333	6.4e-05
18.45	-0.000187
18.4667	-0.000458
18.4833	-0.000729
18.5	-0.00073
18.5167	-0.000731
18.5333	-0.000612
18.55	-0.000673
18.5667	-0.000524
18.5833	-0.000375
18.6	-0.000126
18.6167	3.4e-05
18.6333	6.3e-05
18.65	0.000102
18.6667	0.000172
18.6833	0.000262
18.7	0.000191
18.7167	-8.9e-05
18.7333	-0.000239
18.75	-8.9e-05
18.7667	2.1e-05
18.7833	0.000222
18.8	0.000382
18.8167	0.000472
18.8333	0.000473
18.85	0.000244
18.8667	0.000425
18.8833	0.000806
18.9	0.000577
18.9167	0.000159
18.9333	-0.000139
18.95	-1.8e-05
18.9667	0.000944
18.9833	0.000866
19	-0.000652
19.0167	-0.001609
19.0333	-0.003006
19.05	-0.013484
19.0667	-0.034511
19.0833	-0.054818
19.1	-0.079134
19.1167	-0.101851
19.1333	-0.117278
19.15	-0.132314
19.1667	-0.14256
19.1833	-0.137346
19.2	-0.127892
19.2167	-0.122317
19.2333	-0.117043
19.25	-0.108038
19.2667	-0.102943
19.2833	-0.099708
19.3	-0.097333
19.3167	-0.092678
19.3333	-0.088622
19.35	-0.085906
19.3667	-0.0788
19.3833	-0.074805
19.4	-0.074658
19.4167	-0.059982
19.4333	-0.054185
19.45	-0.048149
19.4667	-0.040412
19.4833	-0.037775
19.5	-0.033208
19.5167	-0.024441
19.5333	-0.023323
19.55	-0.022526
19.5667	-0.021398
19.5833	-0.01955
19.6	-0.018162
19.6167	-0.016834
19.6333	-0.015375
19.65	-0.014647
19.6667	-0.013248
19.6833	-0.012089
19.7	-0.01068
19.7167	-0.009811
19.7333	-0.009071
19.75	-0.008052
19.7667	-0.007772
19.7833	-0.007002
19.8	-0.006532
19.8167	-0.006012
19.8333	-0.005421
19.85	-0.004711
19.8667	-0.004861
19.8833	-0.00471
19.9	-0.004679
19.9167	-0.004627
19.9333	-0.004416
19.95	-0.004125
19.9667	-0.003943
19.9833	-0.003791
20	-0.003349
20.0167	-0.003087
20.0333	-0.003035
20.05	-0.003043
20.0667	-0.00289
20.0833	-0.002947
20.1	-0.002565
20.1167	-0.002272
20.1333	-0.002008
20.15	-0.001895
20.1667	-0.001811
20.1833	-0.001508
20.2	-0.001374
20.2167	-0.00119
20.2333	-0.000926
20.25	-0.000721
20.2667	-0.000677
20.2833	-0.000732
20.3	-0.000757
20.3167	-0.001033
20.3333	-0.001208
20.35	-0.001063
20.3667	-0.000917
20.3833	-0.000921
20.4	-0.000926
20.4167	-0.00081
20.4333	-0.000864
20.45	-0.000998
20.4667	-0.000991
20.4833	-0.001135
20.5	-0.001218
20.5167	-0.001251
20.5333	-0.001354
20.55	-0.001487
20.5667	-0.00163
20.5833	-0.001743
20.6	-0.001635
20.6167	-0.001517
20.6333	-0.001549
20.65	-0.001461
20.6667	-0.001223
20.6833	-0.001255
20.7	-0.001436
20.7167	-0.001497
20.7333	-0.001658
20.75	-0.00172
20.7667	-0.00171
20.7833	-0.001521
20.8	-0.001271
20.8167	-0.001122
20.8333	-0.000953
20.85	-0.000652
20.8667	-0.000562
20.8833	-0.000372
20.9	-0.000262
20.9167	-1.1e-05
20.9333	-5e-05
20.95	0.000241
20.9667	0.000962
20.9833	0.001922
21	0.001334
21.0167	0.000456
21.0333	0.001407
21.05	-0.009651
21.0667	-0.029739
21.0833	-0.046397
21.1	-0.069885
21.1167	-0.088862
21.1333	-0.09856
21.15	-0.112107
21.1667	-0.115464
21.1833	-0.113151
21.2	-0.107288
21.2167	-0.099535
21.2333	-0.090552
21.25	-0.083548
21.2667	-0.079504
21.2833	-0.07724
21.3	-0.077206
21.3167	-0.078492
21.3333	-0.076618
21.35	-0.076563
21.3667	-0.075239
21.3833	-0.070544
21.4	-0.063679
21.4167	-0.060534
21.4333	-0.055239
21.45	-0.049734
21.4667	-0.042079
21.4833	-0.036453
21.5	-0.033677
21.5167	-0.031431
21.5333	-0.030305
21.55	-0.02881
21.5667	-0.026863
21.5833	-0.025227
21.6	-0.02409
21.6167	-0.022294
21.6333	-0.020747
21.65	-0.01885
21.6667	-0.017513
21.6833	-0.015616
21.7	-0.014429
21.7167	-0.014102
21.7333	-0.013484
21.75	-0.012546
21.7667	-0.011809
21.7833	-0.011051
21.8	-0.010103
21.8167	-0.009375
21.8333	-0.008877
21.85	-0.008368
21.8667	-0.00783
21.8833	-0.007392
21.9	-0.006763
21.9167	-0.006254
21.9333	-0.005845
21.95	-0.005386
21.9667	-0.004967
21.9833	-0.004478
22	-0.004078
22.0167	-0.003739
22.0333	-0.00349
22.05	-0.00312
22.0667	-0.00266
22.0833	-0.00237
22.1	-0.00218
22.1167	-0.0019
22.1333	-0.00169
22.15	-0.001449
22.1667	-0.001239
22.1833	-0.001049
22.2	-0.001038
22.2167	-0.001107
22.2333	-0.001256
22.25	-0.001175
22.2667	-0.000915
22.2833	-0.000683
22.3	-0.000412
22.3167	-0.000251
22.3333	-0.000139
22.35	-9.8e-05
22.3667	-0.000176
22.3833	-0.000205
22.4	-0.000223
22.4167	-0.000151
22.4333	0.000131
22.45	5.3e-05
22.4667	-0.000215
22.4833	-0.000493
22.5	-0.00056
22.5167	-0.000508
22.5333	-0.000345
22.55	-0.000233
22.5667	-5e-05
22.5833	-0.000177
22.6	-0.000425
22.6167	-0.000562
22.6333	-0.000639
22.65	-0.000795
22.6667	-0.000912
22.6833	-0.000839
22.7	-0.000816
22.7167	-0.001002
22.7333	-0.001029
22.75	-0.001065
22.7667	-0.001042
22.7833	-0.000848
22.8	-0.000584
22.8167	-0.00048
22.8333	-0.000407
22.85	-0.000282
22.8667	-0.000278
22.8833	-0.000244
22.9	-7e-05
22.9167	3.4e-05
22.9333	7.9e-05
22.95	0.000243
22.9667	0.000568
22.9833	0.001012
23	0.001167
23.0167	0.002061
23.0333	-0.001744
23.05	-0.008409
23.0667	-0.026474
23.0833	-0.044919
23.1	-0.064334
23.1167	-0.076509
23.1333	-0.086204
23.15	-0.094959
23.1667	-0.090684
23.1833	-0.085679
23.2	-0.078024
23.2167	-0.069158
23.2333	-0.056863
23.25	-0.047908
23.2667	-0.044662
23.2833	-0.045837
23.3	-0.047152
23.3167	-0.048536
23.3333	-0.049851
23.35	-0.050615
23.3667	-0.05155
23.3833	-0.049404
23.4	-0.044779
23.4167	-0.041713
23.4333	-0.034367
23.45	-0.031602
23.4667	-0.028656
23.4833	-0.023651
23.5	-0.021945
23.5167	-0.021429
23.5333	-0.019624
23.55	-0.018248
23.5667	-0.017323
23.5833	-0.016927
23.6	-0.016252
23.6167	-0.015216
23.6333	-0.01407
23.65	-0.012975
23.6667	-0.011879
23.6833	-0.010834
23.7	-0.010328
23.7167	-0.009613
23.7333	-0.008808
23.75	-0.008532
23.7667	-0.008177
23.7833	-0.007731
23.8	-0.006926
23.8167	-0.006031
23.8333	-0.005536
23.85	-0.00531
23.8667	-0.004755
23.8833	-0.00411
23.9	-0.003695
23.9167	-0.00343
23.9333	-0.003275
23.95	-0.00296
23.9667	-0.002855
23.9833	-0.00238
24	-0.001836
24.0167	-0.001551
24.0333	-0.001296
24.05	-0.001062
24.0667	-0.000677
24.0833	-0.000623
24.1	-0.000458
24.1167	-0.000344
24.1333	-0.00029
24.15	-7.6e-05
24.1667	0.000158
24.1833	0.000223
24.2	7e-06
24.2167	0.00014
24.2333	-5.6e-05
24.25	1.8e-05
24.2667	2.1e-05
24.2833	4.5e-05
24.3	2.8e-05
24.3167	-0.000289
24.3333	-0.000285
24.35	-0.000172
24.3667	-0.000269
24.3833	-0.000416
24.4	-0.000373
24.4167	-0.000451
24.4333	-0.000498
24.45	-0.000506
24.4667	-0.000263
24.4833	-0.000101
24.5	-0.000139
24.5167	-0.000316
24.5333	-0.000465
24.55	-0.000253
24.5667	-0.000191
24.5833	-0.000139
24.6	-0.000108
24.6167	-6e-06
24.6333	5.5e-05
24.65	0.000227
24.6667	0.000188
24.6833	9.9e-05
24.7	0.00012
24.7167	0.000311
24.7333	0.000322
24.75	0.000353
24.7667	0.000474
24.7833	0.000465
24.8	0.000226
24.8167	0.000116
24.8333	3.7e-05
24.85	8.8e-05
24.8667	0.000138
24.8833	0.000188
24.9	0.000149
24.9167	-1e-06
24.9333	0.00012
24.95	2e-05
24.9667	-0.00027
24.9833	-0.0003
25	-0.0002
25.0167	0.00095
25.0333	-0.00102
25.05	-0.00982
25.0667	-0.02348
25.0833	-0.042011
25.1	-0.062581
25.1167	-0.075312
25.1333	-0.079712
25.15	-0.081103
25.1667	-0.078353
25.1833	-0.067644
25.2	-0.057645
25.2167	-0.042506
25.2333	-0.033147
25.25	-0.029988
25.2667	-0.028669
25.2833	-0.02862
25.3	-0.028942
25.3167	-0.028083
25.3333	-0.026845
25.35	-0.025496
25.3667	-0.024678
25.3833	-0.0237
25.4	-0.022021
25.4167	-0.019563
25.4333	-0.017285
25.45	-0.014037
25.4667	-0.00988
25.4833	-0.006182
25.5	-0.004214
25.5167	-0.004937
25.5333	-0.005159
25.55	-0.004612
25.5667	-0.004065
25.5833	-0.004098
25.6	-0.004151
25.6167	-0.003984
25.6333	-0.003547
25.65	-0.00345
25.6667	-0.003633
25.6833	-0.003237
25.7	-0.00283
25.7167	-0.002384
25.7333	-0.002068
25.75	-0.002052
25.7667	-0.002046
25.7833	-0.00197
25.8	-0.001944
25.8167	-0.001838
25.8333	-0.001803
25.85	-0.001648
25.8667	-0.001022
25.8833	-0.000617
25.9	-0.000352
25.9167	-0.000317
25.9333	-0.000342
25.95	-0.000437
25.9667	-0.000503
25.9833	-0.000368
26	-0.000224
26.0167	-0.0002
26.0333	3.5e-05
26.05	0.000139
26.0667	-0.000318
26.0833	-0.000644
26.1	-0.00055
26.1167	-9.6e-05
26.1333	-0.000203
26.15	-0.00079
26.1667	-0.000997
26.1833	-0.000724
26.2	-0.000301
26.2167	3.2e-05
26.2333	0.000144
26.25	0.000186
26.2667	-0.000211
26.2833	-0.000109
26.3	8.3e-05
26.3167	0.000155
26.3333	0.000437
26.35	0.000288
26.3667	-0.00012
26.3833	-0.000429
26.4	-0.000718
26.4167	-0.000707
26.4333	-0.000856
26.45	-0.000995
26.4667	-0.000705
26.4833	-0.000534
26.5	-0.000404
26.5167	-3.3e-05
26.5333	-0.000124
26.55	-0.000344
26.5667	-0.000314
26.5833	-0.000334
26.6	-0.000614
26.6167	-0.000695
26.6333	-0.000186
26.65	3.3e-05
26.6667	-3.7e-05
26.6833	-6.8e-05
26.7	-4.9e-05
26.7167	-0.0002
26.7333	-0.000261
26.75	-0.000172
26.7667	-0.000153
26.7833	-0.000304
26.8	-0.000385
26.8167	-0.000186
26.8333	0.000123
26.85	0.000332
26.8667	0.000371
26.8833	0.00045
26.9	0.000469
26.9167	0.000428
26.9333	0.000668
26.95	0.000917
26.9667	0.001387
26.9833	0.001746
27	0.001766
27.0167	-0.000464
27.0333	-0.000414
27.05	-0.010564
27.0667	-0.027264
27.0833	-0.039854
27.1	-0.056403
27.1167	-0.069273
27.1333	-0.075082
27.15	-0.080471
27.1667	-0.07438
27.1833	-0.062569
27.2	-0.046968
27.2167	-0.037476
27.2333	-0.028665
27.25	-0.020043
27.2667	-0.019321
27.2833	-0.017888
27.3	-0.018056
27.3167	-0.017504
27.3333	-0.017201
27.35	-0.016788
27.3667	-0.016715
27.3833	-0.016061
27.4	-0.015928
27.4167	-0.015594
27.4333	-0.01096
27.45	-0.003726
27.4667	-0.001102
27.4833	-0.000117
27.5	0.000258
27.5167	7.3e-05
27.5333	-0.000381
27.55	-0.000196
27.5667	-8e-05
27.5833	-1.4e-05
27.6	0.000193
27.6167	0.000159
27.6333	0.000116
27.65	0.000103
27.6667	0.000101
27.6833	9e-06
27.7	-0.000193
27.7167	-0.000335
27.7333	-0.000466
27.75	-0.000327
27.7667	-0.000198
27.7833	-0.000199
27.8	-9.9e-05
27.8167	1.1e-05
27.8333	6.2e-05
27.85	2.3e-05
27.8667	-0.000116
27.8833	-0.000145
27.9	-0.000273
27.9167	-0.00024
27.9333	-0.000208
27.95	-0.000275
27.9667	-0.000153
27.9833	-8.8e-05
28	0.000126
28.0167	0.00026
28.0333	0.000124
28.05	0.000299
28.0667	0.000415
28.0833	0.000291
28.1	0.000237
28.1167	0.000323
28.1333	0.000401
28.15	0.000369
28.1667	0.000447
28.1833	0.000625
28.2	0.000963
28.2167	0.001172
28.2333	0.001182
28.25	0.001362
28.2667	0.001752
28.2833	0.002072
28.3	0.001854
28.3167	0.001176
28.3333	0.001078
28.35	0.00131
28.3667	0.001692
28.3833	0.001125
28.4	0.000509
28.4167	0.000602
28.4333	0.000716
28.45	0.0007
28.4667	0.000564
28.4833	0.000419
28.5	0.000353
28.5167	0.000148
28.5333	-0.000178
28.55	-0.000673
28.5667	-0.000848
28.5833	-0.000713
28.6	-0.000418
28.6167	-0.000393
28.6333	-0.000428
28.65	-0.000663
28.6667	-0.000929
28.6833	-0.001144
28.7	-0.00118
28.7167	-0.001365
28.7333	-0.001651
28.75	-0.001717
28.7667	-0.001423
28.7833	-0.00128
28.8	-0.000856
28.8167	-0.000753
28.8333	-0.00086
28.85	-0.000987
28.8667	-0.000895
28.8833	-0.000573
28.9	-0.000631
28.9167	-0.000759
28.9333	-0.000727
28.95	-0.000746
28.9667	-0.001195
28.9833	-0.001814
29	-0.002003
29.0167	-0.002073
29.0333	-0.001003
29.05	-0.003434
29.0667	-0.019404
29.0833	-0.036684
29.1	-0.052735
29.1167	-0.065996
29.1333	-0.068787
29.15	-0.070008
29.1667	-0.072899
29.1833	-0.063321
29.2	-0.049443
29.2167	-0.039455
29.2333	-0.029327
29.25	-0.016419
29.2667	-0.011302
29.2833	-0.009864
29.3	-0.009197
29.3167	-0.010509
29.3333	-0.010862
29.35	-0.011146
29.3667	-0.011899
29.3833	-0.012392
29.4	-0.012425
29.4167	-0.011899
29.4333	-0.005593
29.45	-0.000316
29.4667	0.00314
29.4833	0.005126
29.5	0.004852
29.5167	0.004588
29.5333	0.003934
29.55	0.0036
29.5667	0.003296
29.5833	0.003301
29.6	0.003227
29.6167	0.002953
29.6333	0.002788
29.65	0.002534
29.6667	0.002219
29.6833	0.001965
29.7	0.001891
29.7167	0.001836
29.7333	0.001552
29.75	0.001407
29.7667	0.001183
29.7833	0.001108
29.8	0.000964
29.8167	0.000879
29.8333	0.001075
29.85	0.00092
29.8667	0.000626
29.8833	0.000571
29.9	0.000687
29.9167	0.000653
29.9333	0.000729
29.95	0.000825
29.9667	0.00085
29.9833	0.001057
30	0.000933
30.0167	0.000909
30.0333	0.000825
30.05	0.000661
30.0667	0.000588
30.0833	0.000704
30.1	0.000911
30.1167	0.001067
30.1333	0.001064
30.15	0.000861
30.1667	0.000848
30.1833	0.000895
30.2	0.000923
30.2167	0.00094
30.2333	0.000598
30.25	0.000275
30.2667	2.3e-05
30.2833	8e-05
30.3	-1.2e-05
30.3167	-0.000344
30.3333	-0.000346
30.35	-0.000248
30.3667	-0.00032
30.3833	-0.000142
30.4	-0.000224
30.4167	-0.000436
30.4333	-0.000298
30.45	-0.0004
30.4667	-0.000451
30.4833	-0.000363
30.5	-0.000245
30.5167	-0.000287
30.5333	-0.000289
30.55	-0.00031
30.5667	-0.000302
30.5833	-0.000294
30.6	-0.000266
30.6167	-5.8e-05
30.6333	-1.9e-05
30.65	9e-06
30.6667	-0.000113
30.6833	-0.000335
30.7	-0.000427
30.7167	-0.000578
30.7333	-0.00051
30.75	-0.000352
30.7667	-7.4e-05
30.7833	8.4e-05
30.8	9.3e-05
30.8167	-3.9e-05
30.8333	5.9e-05
30.85	8.7e-05
30.8667	3.6e-05
30.8833	0.000134
30.9	0.000123
30.9167	1.1e-05
30.9333	0.000189
30.95	0.000808
30.9667	0.000977
30.9833	0.000125
31	-0.000786
31.0167	-0.000938
31.0333	-0.002209
31.05	-0.00535
31.0667	-0.023121
31.0833	-0.036343
31.1	-0.056124
31.1167	-0.066755
31.1333	-0.070746
31.15	-0.072247
31.1667	-0.069308
31.1833	-0.062828
31.2	-0.045609
31.2167	-0.03314
31.2333	-0.022471
31.25	-0.016271
31.2667	-0.012042
31.2833	-0.009432
31.3	-0.009443
31.3167	-0.010194
31.3333	-0.010154
31.35	-0.009554
31.3667	-0.009245
31.3833	-0.009715
31.4	-0.008715
31.4167	-0.007306
31.4333	-0.002846
31.45	-4.6e-05
31.4667	0.004634
31.4833	0.007734
31.5	0.007484
31.5167	0.007264
31.5333	0.006834
31.55	0.006374
31.5667	0.005684
31.5833	0.005015
31.6	0.004655
31.6167	0.004486
31.6333	0.004396
31.65	0.003936
31.6667	0.003847
31.6833	0.003587
31.7	0.003188
31.7167	0.002738
31.7333	0.002309
31.75	0.00193
31.7667	0.001611
31.7833	0.001482
31.8	0.001672
31.8167	0.001633
31.8333	0.001684
31.85	0.001705
31.8667	0.001376
31.8833	0.001107
31.9	0.000839
31.9167	0.00067
31.9333	0.000601
31.95	0.000122
31.9667	7.3e-05
31.9833	0.000265
32	0.000246
32.0167	0.000338
32.0333	0.000489
32.05	0.000611
32.0667	0.000633
32.0833	0.000484
32.1	0.000366
32.1167	0.000348
32.1333	0.00055
32.15	0.000491
32.1667	0.000653
32.1833	0.000675
32.2	0.000707
32.2167	0.000759
32.2333	0.000861
32.25	0.000714
32.2667	0.000626
32.2833	0.000308
32.3	0.00013
32.3167	6.2e-05
32.3333	4.5e-05
32.35	-0.000143
32.3667	-0.000291
32.3833	-0.000199
32.4	-0.000397
32.4167	-0.000184
32.4333	9.8e-05
32.45	1e-05
32.4667	-0.000218
32.4833	-0.000246
32.5	-0.000324
32.5167	-0.000522
32.5333	-0.00037
32.55	-0.000279
32.5667	-0.000217
32.5833	-0.000176
32.6	-0.000124
32.6167	-8.2e-05
32.6333	-8.1e-05
32.65	-0.00011
32.6667	-0.000339
32.6833	-0.000258
32.7	-0.000327
32.7167	-0.000446
32.7333	-0.000705
32.75	-0.000924
32.7667	-0.001044
32.7833	-0.000953
32.8	-0.000803
32.8167	-0.000503
32.8333	-0.000342
32.85	-0.000232
32.8667	-0.000112
32.8833	-0.000152
32.9	-0.000182
32.9167	-0.000192
32.9333	0.000268
32.95	0.000638
32.9667	0.001147
32.9833	0.001637
33	0.001607
33.0167	0.002057
33.0333	0.001166
33.05	-0.002994
33.0667	-0.018954
33.0833	-0.032264
33.1	-0.046404
33.1167	-0.063504
33.1333	-0.070265
33.15	-0.073365
33.1667	-0.073845
33.1833	-0.065375
33.2	-0.051145
33.2167	-0.032725
33.2333	-0.024125
33.25	-0.016764
33.2667	-0.012454
33.2833	-0.007574
33.3	-0.006713
33.3167	-0.008773
33.3333	-0.009562
33.35	-0.009361
33.3667	-0.009331
[truncated: 339 more rows]

## Sheet: Fig. 2G (H230A-repeat1)
DP_X	DP_Y	Baseline_X	Baseline_Y	Fit_X	Fit_Y	NDH_X	NDH_Y
0.083333	-0.000266					0.111215	-2.49845
0.1	-0.000789					0.20483	-2.3332
0.116667	-0.000942					0.299294	-2.46541
0.133333	-0.001215					0.394608	-2.10751
0.15	-0.001608					0.490771	-2.28339
0.166667	-0.001681					0.587784	-2.48369
0.183333	-0.001684					0.685647	-2.1338
0.2	-0.001927					0.784359	-2.11484
0.216667	-0.00202					0.88392	-2.59251
0.233333	-0.001913					0.984331	-2.16331
0.25	-0.001955					1.08559	-2.19043
0.266667	-0.002208					1.1877	-2.09864
0.283333	-0.001881					1.29066	-2.30287
0.3	-0.001393					1.39447	-2.04373
0.316667	-0.001106					1.49913	-2.10799
0.333333	-0.000678					1.60464	-1.97994
0.35	-0.000461					1.711	-2.03613
0.366667	-0.000413					1.8182	-1.77918
0.383333	0.000245
0.4	0.001163
0.416667	0.001622
0.433333	0.002001
0.45	0.00197
0.466667	0.001809
0.483333	0.001878
0.5	0.001999
0.516667	0.002139
0.533333	0.00272
0.55	0.00277
0.566667	0.002501
0.583333	0.002543
0.6	0.002285
0.616667	0.001937
0.633333	0.001759
0.65	0.001672
0.666667	0.001486
0.683333	0.00119
0.7	0.000863
0.716667	0.000767
0.733333	0.000772
0.75	0.000497
0.766667	-3.8e-05
0.783333	-0.000183
0.8	5.2e-05
0.816667	7.8e-05
0.833333	-8.6e-05
0.85	-0.000329
0.866667	-0.000633
0.883333	-0.001047
0.9	-0.00085
0.916667	-0.001073
0.933333	-0.000976
0.95	-0.000449
0.966667	-0.000692
0.983333	-0.002354
1	-0.003246
1.01667	-0.000898
1.03333	-0.002261
1.05	-0.011153
1.06667	-0.012675
1.08333	-0.013227
1.1	-0.012538
1.11667	-0.01194
1.13333	-0.010772
1.15	-0.009923
1.16667	-0.009285
1.18333	-0.008626
1.2	-0.008108
1.21667	-0.007559
1.23333	-0.00723
1.25	-0.006791
1.26667	-0.006003
1.28333	-0.005264
1.3	-0.004955
1.31667	-0.004616
1.33333	-0.004067
1.35	-0.003718
1.36667	-0.003509
1.38333	-0.00313
1.4	-0.002981
1.41667	-0.002903
1.43333	-0.002904
1.45	-0.002645
1.46667	-0.002606
1.48333	-0.002457
1.5	-0.002008
1.51667	-0.001759
1.53333	-0.001491
1.55	-0.001112
1.56667	-0.000824
1.58333	-0.000815
1.6	-0.000936
1.61667	-0.000578
1.63333	-0.00042
1.65	-0.000112
1.66667	-0.000223
1.68333	-0.000145
1.7	1.3e-05
1.71667	0.00026
1.73333	0.000358
1.75	0.000596
1.76667	0.000774
1.78333	0.000641
1.8	0.000468
1.81667	0.000275
1.83333	0.000372
1.85	0.000489
1.86667	0.000296
1.88333	0.000442
1.9	0.000619
1.91667	0.000655
1.93333	0.000561
1.95	0.000427
1.96667	0.000753
1.98333	0.000738
2	0.000654
2.01667	0.000769
2.03333	0.000914
2.05	0.000968
2.06667	0.001023
2.08333	0.001128
2.1	0.001042
2.11667	0.000845
2.13333	0.000689
2.15	0.000543
2.16667	0.000626
2.18333	0.000919
2.2	0.000851
2.21667	0.000424
2.23333	0.000116
2.25	9.8e-05
2.26667	-0.000121
2.28333	-0.000239
2.3	-0.000378
2.31667	-0.000597
2.33333	-0.000987
2.35	-0.001247
2.36667	-0.001197
2.38333	-0.001627
2.4	-0.001408
2.41667	-0.001009
2.43333	-0.00081
2.45	-0.000822
2.46667	-0.001074
2.48333	-0.001376
2.5	-0.001069
2.51667	-0.001122
2.53333	-0.000976
2.55	-0.000959
2.56667	-0.000883
2.58333	-0.000778
2.6	-0.000733
2.61667	-0.000738
2.63333	-0.000613
2.65	-0.000349
2.66667	-0.000126
2.68333	-0.000213
2.7	-0.00045
2.71667	-0.000767
2.73333	-0.000955
2.75	-0.001084
2.76667	-0.000923
2.78333	-0.000742
2.8	-0.000531
2.81667	-0.000471
2.83333	-0.000482
2.85	-0.000383
2.86667	-0.000364
2.88333	-0.000295
2.9	-0.000177
2.91667	-0.00028
2.93333	-0.000153
2.95	0.000684
2.96667	0.001311
2.98333	0.000967
3	-1.8e-05
3.01667	-0.001132
3.03333	-0.002117
3.05	-0.020092
3.06667	-0.034388
3.08333	-0.053564
3.1	-0.06553
3.11667	-0.066526
3.13333	-0.067313
3.15	-0.066891
3.16667	-0.064859
3.18333	-0.059217
3.2	-0.056974
3.21667	-0.054653
3.23333	-0.052372
3.25	-0.046772
3.26667	-0.040471
3.28333	-0.03328
3.3	-0.029631
3.31667	-0.024041
3.33333	-0.021852
3.35	-0.020433
3.36667	-0.019284
3.38333	-0.017286
3.4	-0.015358
3.41667	-0.01367
3.43333	-0.012152
3.45	-0.010514
3.46667	-0.008977
3.48333	-0.007731
3.5	-0.006924
3.51667	-0.006697
3.53333	-0.006491
3.55	-0.005775
3.56667	-0.00485
3.58333	-0.004074
3.6	-0.003559
3.61667	-0.003014
3.63333	-0.003039
3.65	-0.002895
3.66667	-0.00287
3.68333	-0.003086
3.7	-0.003322
3.71667	-0.003559
3.73333	-0.003375
3.75	-0.002652
3.76667	-0.002288
3.78333	-0.001935
3.8	-0.001643
3.81667	-0.00201
3.83333	-0.001988
3.85	-0.001925
3.86667	-0.001793
3.88333	-0.001802
3.9	-0.00188
3.91667	-0.001748
3.93333	-0.001326
3.95	-0.000955
3.96667	-0.000744
3.98333	-0.000713
4	-0.000802
4.01667	-0.000941
4.03333	-0.000921
4.05	-0.001011
4.06667	-0.00053
4.08333	-0.0003
4.1	-0.00015
4.11667	-5e-05
4.13333	0.00028
4.15	0.00069
4.16667	0.00047
4.18333	7.9e-05
4.2	0.000319
4.21667	0.000778
4.23333	0.000948
4.25	0.000887
4.26667	0.000896
4.28333	0.001205
4.3	0.000984
4.31667	0.000543
4.33333	0.000602
4.35	0.000621
4.36667	0.0003
4.38333	7.8e-05
4.4	7e-06
4.41667	2.6e-05
4.43333	4.4e-05
4.45	-0.000127
4.46667	-0.000379
4.48333	-0.00064
4.5	-0.000552
4.51667	-0.000373
4.53333	-0.000175
4.55	-0.000136
4.56667	-8e-06
4.58333	3.1e-05
4.6	9e-06
4.61667	0.000177
4.63333	0.000486
4.65	0.000694
4.66667	0.000713
4.68333	0.000571
4.7	0.00052
4.71667	0.000478
4.73333	0.000497
4.75	0.000575
4.76667	0.000604
4.78333	0.000452
4.8	0.000341
4.81667	0.00031
4.83333	0.000258
4.85	0.000127
4.86667	-0.000115
4.88333	-0.000276
4.9	-0.000487
4.91667	-0.000718
4.93333	-0.00058
4.95	-0.000271
4.96667	-0.000452
4.98333	-0.000204
5	-0.000185
5.01667	0.000674
5.03333	0.001713
5.05	-0.013938
5.06667	-0.03241
5.08333	-0.048561
5.1	-0.060002
5.11667	-0.063663
5.13333	-0.065374
5.15	-0.065706
5.16667	-0.063507
5.18333	-0.057428
5.2	-0.052169
5.21667	-0.04793
5.23333	-0.043371
5.25	-0.038842
5.26667	-0.033673
5.28333	-0.031454
5.3	-0.028716
5.31667	-0.025527
5.33333	-0.022788
5.35	-0.019679
5.36667	-0.01744
5.38333	-0.015611
5.4	-0.013852
5.41667	-0.012463
5.43333	-0.011374
5.45	-0.010395
5.46667	-0.009565
5.48333	-0.008666
5.5	-0.007407
5.51667	-0.006428
5.53333	-0.005659
5.55	-0.00488
5.56667	-0.004141
5.58333	-0.003482
5.6	-0.002902
5.61667	-0.002803
5.63333	-0.002724
5.65	-0.002685
5.66667	-0.002545
5.68333	-0.002276
5.7	-0.002007
5.71667	-0.001838
5.73333	-0.001698
5.75	-0.001769
5.76667	-0.00183
5.78333	-0.00095
5.8	5.9e-05
5.81667	0.000148
5.83333	6.8e-05
5.85	0.000127
5.86667	-0.000343
5.88333	-0.000984
5.9	-0.000684
5.91667	8.5e-05
5.93333	0.000745
5.95	0.000614
5.96667	-6.6e-05
5.98333	-0.000817
6	-0.001777
6.01667	-0.001807
6.03333	-0.001468
6.05	-0.000898
6.06667	-0.001128
6.08333	-0.001309
6.1	-0.001349
6.11667	-0.000749
6.13333	-0.000979
6.15	-0.00071
6.16667	-0.0006
6.18333	-0.0004
6.2	0.00016
6.21667	9e-05
6.23333	-0.00031
6.25	-0.000401
6.26667	-0.000441
6.28333	-0.000581
6.3	-0.000861
6.31667	-0.000551
6.33333	-0.000531
6.35	-0.000501
6.36667	-0.00058
6.38333	-0.00037
6.4	-0.00028
6.41667	-0.0003
6.43333	-0.00045
6.45	-0.00081
6.46667	-0.00124
6.48333	-0.001489
6.5	-0.001599
6.51667	-0.001439
6.53333	-0.001288
6.55	-0.001178
6.56667	-0.001158
6.58333	-0.001097
6.6	-0.000977
6.61667	-0.001136
6.63333	-0.001406
6.65	-0.001466
6.66667	-0.001195
6.68333	-0.000884
6.7	-0.000764
6.71667	-0.000723
6.73333	-0.000732
6.75	-0.000401
6.76667	9e-05
6.78333	0.000391
6.8	0.000482
6.81667	0.000613
6.83333	0.001035
6.85	0.001247
6.86667	0.001158
6.88333	0.00133
6.9	0.001842
6.91667	0.002545
6.93333	0.002447
6.95	0.00222
6.96667	0.002232
6.98333	0.001765
7	0.002908
7.01667	0.004552
7.03333	0.005375
7.05	-0.006362
7.06667	-0.024008
7.08333	-0.041894
7.1	-0.05644
7.11667	-0.061236
7.13333	-0.062881
7.15	-0.062517
7.16667	-0.061392
7.18333	-0.058587
7.2	-0.055003
7.21667	-0.049968
7.23333	-0.043072
7.25	-0.035307
7.26667	-0.031132
7.28333	-0.027966
7.3	-0.026271
7.31667	-0.024525
7.33333	-0.023409
7.35	-0.021953
7.36667	-0.020277
7.38333	-0.018681
7.4	-0.017224
7.41667	-0.015748
7.43333	-0.013812
7.45	-0.012545
7.46667	-0.011668
7.48333	-0.010782
7.5	-0.010055
7.51667	-0.009418
7.53333	-0.009251
7.55	-0.008564
7.56667	-0.007627
7.58333	-0.00686
7.6	-0.006302
7.61667	-0.005985
7.63333	-0.005528
7.65	-0.00546
7.66667	-0.005353
7.68333	-0.005355
7.7	-0.005218
7.71667	-0.00521
7.73333	-0.005342
7.75	-0.005135
7.76667	-0.004607
7.78333	-0.004079
7.8	-0.003891
7.81667	-0.003813
7.83333	-0.003436
7.85	-0.003208
7.86667	-0.00339
7.88333	-0.003492
7.9	-0.002994
7.91667	-0.002606
7.93333	-0.002368
7.95	-0.00195
7.96667	-0.001562
7.98333	-0.001084
8	-0.001086
8.01667	-0.001408
8.03333	-0.00157
8.05	-0.001722
8.06667	-0.001494
8.08333	-0.001516
8.1	-0.001519
8.11667	-0.001251
8.13333	-0.001023
8.15	-0.000905
8.16667	-0.000667
8.18333	-0.000579
8.2	-0.000442
8.21667	-0.000694
8.23333	-0.000837
8.25	-0.000829
8.26667	-0.001131
8.28333	-0.000964
8.3	-0.000827
8.31667	-0.000679
8.33333	-0.000692
8.35	-0.000655
8.36667	-0.000458
8.38333	-0.0006
8.4	-0.000653
8.41667	-0.000606
8.43333	-0.000819
8.45	-0.000983
8.46667	-0.000886
8.48333	-0.000719
8.5	-0.000602
8.51667	-0.000676
8.53333	-0.00075
8.55	-0.000733
8.56667	-0.000417
8.58333	-0.00015
8.6	-7.4e-05
8.61667	-0.000128
8.63333	-0.000112
8.65	-1.5e-05
8.66667	0.000201
8.68333	0.000257
8.7	0.000403
8.71667	0.000609
8.73333	0.000705
8.75	0.000982
8.76667	0.001188
8.78333	0.001084
8.8	0.00102
8.81667	0.000606
8.83333	0.000603
8.85	0.000909
8.86667	0.001025
8.88333	0.000961
8.9	0.001078
8.91667	0.001114
8.93333	0.00073
8.95	0.000556
8.96667	-0.000137
8.98333	0.000119
9	0.002185
9.01667	0.006571
9.03333	0.007608
9.05	-0.010616
9.06667	-0.02682
9.08333	-0.042944
9.1	-0.063328
9.11667	-0.065742
9.13333	-0.066556
9.15	-0.06586
9.16667	-0.064785
9.18333	-0.061089
9.2	-0.054704
9.21667	-0.049148
9.23333	-0.042543
9.25	-0.034298
9.26667	-0.031473
9.28333	-0.030147
9.3	-0.028543
9.31667	-0.027398
9.33333	-0.026044
9.35	-0.024649
9.36667	-0.024265
9.38333	-0.020431
9.4	-0.010707
9.41667	-0.007993
9.43333	-0.00446
9.45	-0.003546
9.46667	-0.003263
9.48333	-0.00273
9.5	-0.001718
9.51667	-0.001425
9.53333	-0.001142
9.55	-0.000801
9.56667	-0.000619
9.58333	-0.000278
9.6	-0.000146
9.61667	0.000306
9.63333	0.000686
9.65	0.001066
9.66667	0.001357
9.68333	0.001247
9.7	0.001177
9.71667	0.001016
9.73333	0.000805
9.75	0.000674
9.76667	0.000613
9.78333	0.000781
9.8	0.000578
9.81667	0.000446
9.83333	0.000293
9.85	0.00023
9.86667	0.000247
9.88333	-0.000128
9.9	-0.000332
9.91667	-0.000506
9.93333	-0.000841
9.95	-0.001126
9.96667	-0.001133
9.98333	-0.001269
10	-0.001505
10.0167	-0.001781
10.0333	-0.002009
10.05	-0.001867
10.0667	-0.001645
10.0833	-0.001614
10.1	-0.001562
10.1167	-0.001302
10.1333	-0.001303
10.15	-0.001443
10.1667	-0.001673
10.1833	-0.001614
10.2	-0.001747
10.2167	-0.00175
10.2333	-0.002042
10.25	-0.002145
10.2667	-0.002259
10.2833	-0.001864
10.3	-0.001879
10.3167	-0.001924
10.3333	-0.001648
10.35	-0.001225
10.3667	-0.000843
10.3833	-0.00091
10.4	-0.000907
10.4167	-0.000535
10.4333	-0.000474
10.45	-0.000474
10.4667	-0.000353
10.4833	-0.000203
10.5	2.8e-05
10.5167	0.000376
10.5333	0.000835
10.55	0.000923
10.5667	0.001172
10.5833	0.00101
10.6	0.000736
10.6167	0.000743
10.6333	0.00074
10.65	0.000487
10.6667	0.000312
10.6833	-8.2e-05
10.7	-0.000477
10.7167	-0.000742
10.7333	-0.000677
10.75	-0.000393
10.7667	-0.000259
10.7833	-0.000176
10.8	0.000238
10.8167	0.000272
10.8333	0.000164
10.85	-0.000143
10.8667	-0.000361
10.8833	-0.000189
10.9	0.000304
10.9167	0.000375
10.9333	0.000486
10.95	0.000257
10.9667	-0.000612
10.9833	-0.001631
11	-0.003271
11.0167	-0.001781
11.0333	0.001609
11.05	-0.006521
11.0667	-0.025271
11.0833	-0.042492
11.1	-0.057102
11.1167	-0.060013
11.1333	-0.061454
11.15	-0.061585
11.1667	-0.061107
11.1833	-0.059689
11.2	-0.05419
11.2167	-0.050022
11.2333	-0.046054
11.25	-0.042546
11.2667	-0.033638
11.2833	-0.03121
11.3	-0.021603
11.3167	-0.020515
11.3333	-0.019228
11.35	-0.017361
11.3667	-0.015734
11.3833	-0.014256
11.4	-0.01263
11.4167	-0.011153
11.4333	-0.010086
11.45	-0.008799
11.4667	-0.007152
11.4833	-0.005986
11.5	-0.005469
11.5167	-0.005062
11.5333	-0.004766
11.55	-0.004329
11.5667	-0.003763
11.5833	-0.003226
11.6	-0.00282
11.6167	-0.002313
11.6333	-0.001927
11.65	-0.00166
11.6667	-0.001754
11.6833	-0.002027
11.7	-0.002021
11.7167	-0.002034
11.7333	-0.001907
11.75	-0.001801
11.7667	-0.001764
11.7833	-0.001707
11.8	-0.001661
11.8167	-0.001804
11.8333	-0.001947
11.85	-0.00204
11.8667	-0.002113
11.8833	-0.001875
11.9	-0.001388
11.9167	-0.001441
11.9333	-0.001464
11.95	-0.001476
11.9667	-0.001588
11.9833	-0.00113
12	-0.000972
12.0167	-0.000785
12.0333	-0.000596
12.05	-0.000788
12.0667	-0.000959
12.0833	-0.000911
12.1	-0.001062
12.1167	-0.000943
12.1333	-0.000904
12.15	-0.001304
12.1667	-0.001445
12.1833	-0.001576
12.2	-0.001446
12.2167	-0.001315
12.2333	-0.001435
12.25	-0.001645
12.2667	-0.001634
12.2833	-0.001913
12.3	-0.002222
12.3167	-0.002351
12.3333	-0.002309
12.35	-0.002147
12.3667	-0.001925
12.3833	-0.001773
12.4	-0.00169
12.4167	-0.001768
12.4333	-0.001794
12.45	-0.00169
12.4667	-0.001937
12.4833	-0.001773
12.5	-0.001479
12.5167	-0.001534
12.5333	-0.001348
12.55	-0.001073
12.5667	-0.000877
12.5833	-0.000782
12.6	-0.000704
12.6167	-0.000746
12.6333	-0.000429
12.65	0.000589
12.6667	0.001257
12.6833	0.001357
12.7	0.001698
12.7167	0.002368
12.7333	0.002628
12.75	0.00342
12.7667	0.003643
12.7833	0.002987
12.8	0.00311
12.8167	0.003943
12.8333	0.004009
12.85	0.003256
12.8667	0.002663
12.8833	0.002119
12.9	0.001356
12.9167	0.000126
12.9333	-0.000695
12.95	-0.000765
12.9667	-0.001055
12.9833	-0.001475
13	-0.002002
13.0167	-0.003039
13.0333	-0.001806
13.05	-0.011013
13.0667	-0.02984
13.0833	-0.043494
13.1	-0.057698
13.1167	-0.066993
13.1333	-0.064237
13.15	-0.06283
13.1667	-0.060892
13.1833	-0.059514
13.2	-0.057056
13.2167	-0.051888
13.2333	-0.046028
13.25	-0.042488
13.2667	-0.038778
13.2833	-0.032987
13.3	-0.029367
13.3167	-0.026175
13.3333	-0.023332
13.35	-0.02107
13.3667	-0.019257
13.3833	-0.017495
13.4	-0.01602
13.4167	-0.014726
13.4333	-0.013342
13.45	-0.011477
13.4667	-0.010293
13.4833	-0.009527
13.5	-0.008711
13.5167	-0.007785
13.5333	-0.006869
13.55	-0.006063
13.5667	-0.005315
13.5833	-0.004808
13.6	-0.004111
13.6167	-0.003453
13.6333	-0.003195
13.65	-0.003417
13.6667	-0.003249
13.6833	-0.00308
13.7	-0.002992
13.7167	-0.002932
13.7333	-0.002803
13.75	-0.002634
13.7667	-0.002554
13.7833	-0.002315
13.8	-0.002115
13.8167	-0.002005
13.8333	-0.001815
13.85	-0.001665
13.8667	-0.001644
13.8833	-0.001674
13.9	-0.001673
13.9167	-0.001793
13.9333	-0.001832
13.95	-0.001562
13.9667	-0.001271
13.9833	-0.00096
14	-0.000699
14.0167	-0.000478
14.0333	-0.000378
14.05	-0.000167
14.0667	0.000104
14.0833	0.000205
14.1	0.000256
14.1167	0.000536
14.1333	0.000747
14.15	0.000547
14.1667	0.000488
14.1833	0.000689
14.2	0.000569
14.2167	0.000329
14.2333	0.000399
14.25	0.000389
14.2667	0.000389
14.2833	0.000309
14.3	0.000158
14.3167	0.000148
14.3333	0.000317
14.35	6.7e-05
14.3667	-0.000205
14.3833	-0.000466
14.4	-0.000758
14.4167	-0.000749
14.4333	-0.000921
14.45	-0.001134
14.4667	-0.001136
14.4833	-0.001329
14.5	-0.001231
14.5167	-0.001235
14.5333	-0.001228
14.55	-0.001102
14.5667	-0.001026
14.5833	-0.00086
14.6	-0.000665
14.6167	-0.00062
14.6333	-0.000705
14.65	-0.00076
14.6667	-0.000665
14.6833	-0.000572
14.7	-0.000418
14.7167	-0.000425
14.7333	-0.000341
14.75	-0.000238
14.7667	5.5e-05
14.7833	0.000277
14.8	0.00051
14.8167	0.000712
14.8333	0.000734
14.85	0.000876
14.8667	0.000757
14.8833	0.000728
14.9	0.0008
14.9167	0.001131
14.9333	0.001361
14.95	0.001492
14.9667	0.001822
14.9833	0.001342
15	0.000512
15.0167	0.000531
15.0333	0.002181
15.05	-0.00488
15.0667	-0.02443
15.0833	-0.043052
15.1	-0.053063
15.1167	-0.061835
15.1333	-0.062197
15.15	-0.060089
15.1667	-0.057571
15.1833	-0.055484
15.2	-0.053237
15.2167	-0.050859
15.2333	-0.048743
15.25	-0.047207
15.2667	-0.03885
15.2833	-0.031854
15.3	-0.026398
15.3167	-0.022703
15.3333	-0.020488
15.35	-0.018853
15.3667	-0.017488
15.3833	-0.015953
15.4	-0.01412
15.4167	-0.012876
15.4333	-0.011402
15.45	-0.010139
15.4667	-0.009005
15.4833	-0.007963
15.5	-0.006961
15.5167	-0.006108
15.5333	-0.005326
15.55	-0.004114
15.5667	-0.002993
15.5833	-0.002413
15.6	-0.002212
15.6167	-0.001681
15.6333	-0.001331
15.65	-0.000911
15.6667	-0.000512
15.6833	-0.000122
15.7	0.000457
15.7167	0.001045
15.7333	0.001083
15.75	0.000781
15.7667	0.000789
15.7833	0.000887
15.8	0.001224
15.8167	0.00134
15.8333	0.001466
15.85	0.001793
15.8667	0.001799
15.8833	0.001913
15.9	0.001918
15.9167	0.001683
15.9333	0.001207
15.95	0.001092
15.9667	0.001015
15.9833	0.000888
16	0.000661
16.0167	0.000164
16.0333	-5.4e-05
16.05	-0.000183
16.0667	-0.000142
16.0833	0.00011
16.1	5.1e-05
16.1167	-0.000359
16.1333	-0.00066
16.15	-0.00067
16.1667	-0.000621
16.1833	-0.000491
16.2	-0.000453
16.2167	-0.000736
16.2333	-0.000888
16.25	-0.000971
16.2667	-0.001043
16.2833	-0.000968
16.3	-0.000822
16.3167	-0.000576
16.3333	-0.000411
16.35	-0.000255
16.3667	-0.000222
16.3833	-0.000268
16.4	-0.000164
16.4167	-0.000141
16.4333	-8.8e-05
16.45	-7.6e-05
16.4667	-0.000235
16.4833	-0.000423
16.5	-0.000771
16.5167	-0.000961
16.5333	-0.000801
16.55	-0.001002
16.5667	-0.001092
16.5833	-0.001253
16.6	-0.001585
16.6167	-0.001387
16.6333	-0.00148
16.65	-0.001682
16.6667	-0.001615
16.6833	-0.001279
16.7	-0.001073
16.7167	-0.001098
16.7333	-0.001182
16.75	-0.001227
16.7667	-0.000853
16.7833	-0.000398
16.8	1.6e-05
16.8167	0.00045
16.8333	0.000763
16.85	0.000966
16.8667	0.001389
16.8833	0.001362
16.9	0.001525
16.9167	0.002257
16.9333	0.002659
16.95	0.002631
16.9667	0.002483
16.9833	0.002585
17	0.002726
17.0167	-0.001593
17.0333	0.000399
17.05	-0.00422
17.0667	-0.017639
17.0833	-0.033898
17.1	-0.048478
17.1167	-0.061667
17.1333	-0.060807
17.15	-0.061516
17.1667	-0.061726
17.1833	-0.060686
17.2	-0.053126
17.2167	-0.046346
17.2333	-0.042266
17.25	-0.039446
17.2667	-0.035897
17.2833	-0.031157
17.3	-0.025007
17.3167	-0.022638
17.3333	-0.020808
17.35	-0.018829
17.3667	-0.01682
17.3833	-0.01518
17.4	-0.013701
17.4167	-0.012192
17.4333	-0.010773
17.45	-0.009564
17.4667	-0.008755
17.4833	-0.007665
17.5	-0.006246
17.5167	-0.004897
17.5333	-0.003838
17.55	-0.003179
17.5667	-0.00284
17.5833	-0.002331
17.6	-0.002032
17.6167	-0.001873
17.6333	-0.001604
17.65	-0.001285
17.6667	-0.001205
17.6833	-0.001006
17.7	-0.000807
17.7167	-0.000908
17.7333	-0.000918
17.75	-0.000799
17.7667	-0.00075
17.7833	-0.00071
17.8	-0.00108
17.8167	-0.001341
17.8333	-0.001201
17.85	-0.001051
17.8667	-0.000871
17.8833	-0.001091
17.9	-0.001341
17.9167	-0.001421
17.9333	-0.001151
17.95	-0.001121
17.9667	-0.00114
17.9833	-0.001319
18	-0.001378
18.0167	-0.001268
18.0333	-0.001097
18.05	-0.001025
18.0667	-0.000984
18.0833	-0.000933
18.1	-0.000901
18.1167	-0.000789
18.1333	-0.000647
18.15	-0.000665
18.1667	-0.000923
18.1833	-0.001091
18.2	-0.001198
18.2167	-0.000955
18.2333	-0.000682
18.25	-0.000529
18.2667	-0.000226
18.2833	8.8e-05
18.3	0.000362
18.3167	0.000595
18.3333	0.000679
18.35	0.000853
18.3667	0.001119
18.3833	0.001554
18.4	0.001829
18.4167	0.002054
18.4333	0.002289
18.45	0.002015
18.4667	0.002051
18.4833	0.002278
18.5	0.002114
18.5167	0.002241
18.5333	0.002248
18.55	0.002096
18.5667	0.001623
18.5833	0.00138
18.6	0.001119
18.6167	0.000668
18.6333	0.000686
18.65	0.000725
18.6667	0.000744
18.6833	0.000673
18.7	0.000503
18.7167	0.000193
18.7333	-0.000117
18.75	-0.000168
18.7667	-0.000227
18.7833	-0.000456
18.8	-0.000446
18.8167	-0.000605
18.8333	-0.000694
18.85	-0.000813
18.8667	-0.000872
18.8833	-0.000851
18.9	-0.001029
18.9167	-0.001368
18.9333	-0.001896
18.95	-0.002725
18.9667	-0.003133
18.9833	-0.003051
19	-0.003409
19.0167	-0.003807
19.0333	-0.000885
19.05	-0.004883
19.0667	-0.02061
19.0833	-0.037998
19.1	-0.051385
19.1167	-0.060313
19.1333	-0.06199
19.15	-0.063147
19.1667	-0.061174
19.1833	-0.059471
19.2	-0.056118
19.2167	-0.052245
19.2333	-0.048202
19.25	-0.043659
19.2667	-0.038425
19.2833	-0.035341
19.3	-0.029018
19.3167	-0.025704
19.3333	-0.02287
19.35	-0.020456
19.3667	-0.019182
19.3833	-0.017888
19.4	-0.016244
19.4167	-0.014849
19.4333	-0.013495
19.45	-0.01184
19.4667	-0.010356
19.4833	-0.009371
19.5	-0.008406
19.5167	-0.007901
19.5333	-0.007346
19.55	-0.006531
19.5667	-0.006166
19.5833	-0.00547
19.6	-0.005175
19.6167	-0.004729
19.6333	-0.004054
19.65	-0.003817
19.6667	-0.003481
19.6833	-0.002855
19.7	-0.002739
19.7167	-0.002563
19.7333	-0.002047
19.75	-0.00176
19.7667	-0.001514
19.7833	-0.001487
19.8	-0.00159
19.8167	-0.001963
19.8333	-0.001906
19.85	-0.001659
19.8667	-0.002032
19.8833	-0.002374
19.9	-0.002347
19.9167	-0.001989
19.9333	-0.002182
19.95	-0.002594
19.9667	-0.002836
19.9833	-0.002388
20	-0.002279
20.0167	-0.002071
20.0333	-0.001713
20.05	-0.001454
20.0667	-0.001795
20.0833	-0.001527
20.1	-0.001878
20.1167	-0.002289
20.1333	-0.00218
20.15	-0.00221
20.1667	-0.001931
20.1833	-0.001482
20.2	-0.001782
20.2167	-0.001612
20.2333	-0.001872
20.25	-0.002052
20.2667	-0.001602
20.2833	-0.001582
20.3	-0.001381
20.3167	-0.001581
20.3333	-0.00113
20.35	-0.00107
20.3667	-0.001059
20.3833	-0.000898
20.4	-0.000736
20.4167	-0.000405
20.4333	-0.000264
20.45	-0.000452
20.4667	-0.000381
20.4833	-0.000479
20.5	-0.000417
20.5167	3.5e-05
20.5333	0.000187
20.55	-5e-05
20.5667	0.000212
20.5833	0.000604
20.6	0.000557
20.6167	0.00051
20.6333	0.000523
20.65	0.000576
20.6667	0.000399
20.6833	0.000323
20.7	0.000206
20.7167	0.00039
20.7333	0.000553
20.75	0.000437
20.7667	0.000421
20.7833	0.000305
20.8	9e-06
20.8167	-6.6e-05
20.8333	-9.2e-05
20.85	-4.8e-05
20.8667	-0.000273
20.8833	-0.000429
20.9	-0.000444
20.9167	-0.000649
20.9333	-0.000664
20.95	-0.00082
20.9667	-0.000855
20.9833	-0.0012
21	-0.000165
21.0167	0.00092
21.0333	0.003046
21.05	0.000181
21.0667	-0.015374
21.0833	-0.032089
21.1	-0.047423
21.1167	-0.062618
21.1333	-0.066222
21.15	-0.065217
21.1667	-0.062422
21.1833	-0.058796
21.2	-0.05279
21.2167	-0.050335
21.2333	-0.045539
21.25	-0.042793
21.2667	-0.039458
21.2833	-0.037402
21.3	-0.032386
21.3167	-0.02765
21.3333	-0.023005
21.35	-0.020269
21.3667	-0.018513
21.3833	-0.016897
21.4	-0.015021
21.4167	-0.013365
21.4333	-0.011529
21.45	-0.010084
21.4667	-0.008518
21.4833	-0.007502
21.5	-0.006736
21.5167	-0.00594
21.5333	-0.005164
21.55	-0.004568
21.5667	-0.004052
21.5833	-0.003796
21.6	-0.00315
21.6167	-0.002644
21.6333	-0.002548
21.65	-0.002243
21.6667	-0.001847
21.6833	-0.001681
21.7	-0.001835
21.7167	-0.001899
21.7333	-0.001844
21.75	-0.001688
21.7667	-0.001472
21.7833	-0.001216
21.8	-0.001051
21.8167	-0.000835
21.8333	-0.000889
21.85	-0.000994
21.8667	-0.000848
21.8833	-0.000923
21.9	-0.000937
21.9167	-0.000482
21.9333	-0.000316
21.95	4.9e-05
21.9667	0.000374
21.9833	0.000479
22	7.5e-05
22.0167	0.00023
22.0333	0.000135
22.05	-5e-05
22.0667	-0.000295
22.0833	-0.00044
22.1	-7.5e-05
22.1167	0.00027
22.1333	-6.6e-05
22.15	1.9e-05
22.1667	-0.000556
22.1833	-0.000452
22.2	-1.7e-05
22.2167	0.000427
22.2333	0.000401
22.25	0.000546
22.2667	0.00127
22.2833	0.001814
22.3	0.002308
22.3167	0.002732
22.3333	0.002886
22.35	0.002909
22.3667	0.003593
22.3833	0.003996
22.4	0.00405
22.4167	0.003803
22.4333	0.003727
22.45	0.00364
22.4667	0.003873
22.4833	0.003466
22.5	0.002919
22.5167	0.002302
22.5333	0.001904
22.55	0.001667
22.5667	0.001119
22.5833	0.000922
22.6	0.000594
22.6167	0.000346
22.6333	0.000168
22.65	0.00015
22.6667	-1.9e-05
22.6833	-0.000277
22.7	-0.000586
22.7167	-0.000914
22.7333	-0.001053
22.75	-0.001112
22.7667	-0.001171
22.7833	-0.00101
22.8	-0.000789
22.8167	-0.000809
22.8333	-0.000588
22.85	-0.000498
22.8667	-0.000308
22.8833	-5.8e-05
22.9	-0.000308
22.9167	-0.000508
22.9333	-0.000249
22.95	0.000101
22.9667	0.00055
22.9833	0.000669
23	0.001478
23.0167	0.001867
23.0333	0.005326
23.05	-0.003885
23.0667	-0.022107
23.0833	-0.035728
23.1	-0.05212
23.1167	-0.065202
23.1333	-0.063014
23.15	-0.061446
23.1667	-0.059359
23.1833	-0.057651
23.2	-0.054884
23.2167	-0.048206
23.2333	-0.043929
23.25	-0.040712
23.2667	-0.037585
23.2833	-0.035038
23.3	-0.030532
23.3167	-0.020715
23.3333	-0.019159
23.35	-0.017693
23.3667	-0.015946
23.3833	-0.01361
23.4	-0.011984
23.4167	-0.010628
23.4333	-0.009393
23.45	-0.008297
23.4667	-0.007732
23.4833	-0.006846
23.5	-0.006081
23.5167	-0.005086
23.5333	-0.004231
23.55	-0.003836
23.5667	-0.003212
23.5833	-0.002837
23.6	-0.002593
23.6167	-0.002438
23.6333	-0.002184
23.65	-0.00201
23.6667	-0.001586
23.6833	-0.001012
23.7	-0.000548
23.7167	-0.000234
23.7333	-0.000341
23.75	3e-06
23.7667	7.6e-05
23.7833	0.000249
23.8	0.000593
23.8167	0.001116
23.8333	0.001888
23.85	0.002681
23.8667	0.003184
23.8833	0.000517
23.9	-0.002441
23.9167	-0.003149
23.9333	-0.002556
23.95	-0.001914
23.9667	-0.002102
23.9833	-0.00166
24	-0.001588
24.0167	-0.002156
24.0333	-0.002184
24.05	-0.001763
24.0667	-0.001222
24.0833	-0.00083
24.1	-0.000709
24.1167	-0.000988
24.1333	-0.000677
24.15	-8.6e-05
24.1667	1.5e-05
24.1833	0.000126
24.2	3.7e-05
24.2167	0.000157
24.2333	-0.000102
24.25	-0.000142
24.2667	-0.000112
24.2833	-0.000171
24.3	-0.000151
24.3167	0.000289
24.3333	0.000129
24.35	-0.000131
24.3667	-0.000252
24.3833	-0.000282
24.4	-0.000283
24.4167	-5.3e-05
24.4333	0.000176
24.45	0.000176
24.4667	0.000245
24.4833	0.000174
24.5	-4.7e-05
24.5167	4.2e-05
24.5333	0.000221
24.55	4e-05
24.5667	-0.000222
24.5833	-0.000453
24.6	-0.000484
24.6167	-0.000306
24.6333	-0.000148
24.65	3e-05
24.6667	8.9e-05
24.6833	6.7e-05
24.7	-2.5e-05
24.7167	-0.000377
24.7333	-0.00048
24.75	-0.000592
24.7667	-0.000554
24.7833	-0.000987
24.8	-0.000919
24.8167	-0.000402
24.8333	-0.000204
24.85	0.000193
24.8667	0.00035
24.8833	-0.000202
24.9	-0.000415
24.9167	-0.000538
24.9333	0.000449
24.95	0.001686
24.9667	0.002263
24.9833	0.00378
25	0.003207
25.0167	0.002004
25.0333	0.000221
25.05	-0.001612
25.0667	-0.014335
25.0833	-0.029808
25.1	-0.044641
25.1167	-0.055394
25.1333	-0.055727
25.15	-0.05712
25.1667	-0.056714
25.1833	-0.056327
25.2	-0.05523
25.2167	-0.051813
25.2333	-0.046806
25.25	-0.040959
25.2667	-0.035112
25.2833	-0.031226
25.3	-0.028669
25.3167	-0.025662
25.3333	-0.022885
25.35	-0.019518
25.3667	-0.015131
25.3833	-0.014684
25.4	-0.013617
25.4167	-0.01209
25.4333	-0.010593
25.45	-0.009666
25.4667	-0.009149
25.4833	-0.008342
25.5	-0.007575
25.5167	-0.006888
25.5333	-0.006141
25.55	-0.005574
25.5667	-0.004587
25.5833	-0.003889
25.6	-0.003262
25.6167	-0.002655
25.6333	-0.002198
25.65	-0.00215
25.6667	-0.001973
25.6833	-0.001755
25.7	-0.001508
25.7167	-0.00116
25.7333	-0.000883
25.75	-0.000445
25.7667	-0.000307
25.7833	-0.00012
25.8	2.8e-05
25.8167	6e-06
25.8333	7.4e-05
25.85	0.000282
25.8667	0.00038
25.8833	0.000338
25.9	0.000156
25.9167	-3.6e-05
25.9333	-0.000317
25.95	-0.000609
25.9667	-0.000731
25.9833	-0.000532
26	-0.000364
26.0167	-0.000425
26.0333	-0.000226
26.05	0.000282
26.0667	0.000361
26.0833	0.00038
26.1	0.000439
26.1167	0.000288
26.1333	0.000308
26.15	0.000197
26.1667	0.000386
26.1833	0.000896
26.2	0.001175
26.2167	0.001795
26.2333	0.002435
26.25	0.002654
26.2667	0.002454
26.2833	0.001884
26.3	0.001534
26.3167	0.000975
26.3333	0.000665
26.35	0.000495
26.3667	6e-06
26.3833	0.000147
26.4	0.000147
26.4167	0.000168
26.4333	2.9e-05
26.45	-0.00039
26.4667	-0.000618
26.4833	-0.000697
26.5	-0.000996
26.5167	-0.000964
26.5333	-0.001072
26.55	-0.00078
26.5667	-0.000679
26.5833	-0.000837
26.6	-0.000725
26.6167	-0.000892
26.6333	-0.000739
26.65	-0.000507
26.6667	-0.000434
26.6833	-0.000172
26.7	-0.000148
26.7167	-0.000455
26.7333	-0.000212
26.75	2.1e-05
26.7667	0.000195
26.7833	0.000709
26.8	0.000823
26.8167	0.000777
26.8333	0.000761
26.85	0.000645
26.8667	0.00048
26.8833	0.000515
26.9	0.000879
26.9167	0.000794
26.9333	0.000459
26.95	0.000225
26.9667	-0.00023
26.9833	-0.000674
27	-0.001219
27.0167	-0.003073
27.0333	-0.003947
27.05	-0.004801
27.0667	-0.018075
27.0833	-0.030608
27.1	-0.046192
27.1167	-0.060795
27.1333	-0.060868
27.15	-0.060662
27.1667	-0.059345
27.1833	-0.057498
27.2	-0.055561
27.2167	-0.051283
27.2333	-0.047216
27.25	-0.042609
27.2667	-0.038331
27.2833	-0.033954
27.3	-0.029936
27.3167	-0.026509
27.3333	-0.023361
27.35	-0.020713
27.3667	-0.018055
27.3833	-0.015557
27.4	-0.013899
27.4167	-0.011831
27.4333	-0.009613
27.45	-0.008195
27.4667	-0.007616
27.4833	-0.006918
27.5	-0.00662
27.5167	-0.006201
27.5333	-0.005373
27.55	-0.004455
27.5667	-0.003716
27.5833	-0.003298
27.6	-0.002829
27.6167	-0.002561
27.6333	-0.002452
27.65	-0.002174
27.6667	-0.002075
27.6833	-0.001897
27.7	-0.001678
27.7167	-0.00139
27.7333	-0.001182
27.75	-0.000773
27.7667	-0.000595
27.7833	-0.000506
27.8	-0.000138
27.8167	0.000121
27.8333	0.000239
27.85	0.000347
27.8667	0.000166
27.8833	0.000164
27.9	0.000372
27.9167	0.00035
27.9333	7.8e-05
27.95	0.000236
27.9667	0.000274
27.9833	0.000352
28	0.00039
28.0167	0.000278
28.0333	0.000286
28.05	-1.7e-05
28.0667	-3.9e-05
28.0833	-9.2e-05
28.1	-0.000314
28.1167	-0.000627
28.1333	-0.00111
28.15	-0.001523
28.1667	-0.001456
28.1833	-0.001459
28.2	-0.001372
28.2167	-0.001365
28.2333	-0.001019
28.25	-0.000832
28.2667	-0.000976
28.2833	-0.001159
28.3	-0.001213
28.3167	-0.001447
28.3333	-0.001251
28.35	-0.000656
28.3667	-0.00018
28.3833	-0.000195
28.4	-0.000289
28.4167	-0.000114
28.4333	-4.9e-05
28.45	8.6e-05
28.4667	0.000491
28.4833	0.000705
28.5	0.00053
28.5167	0.000444
28.5333	0.000108
28.55	-1.8e-05
28.5667	-5.5e-05
28.5833	-0.000171
28.6	-0.000328
28.6167	-0.000625
28.6333	-0.000742
28.65	-0.000759
28.6667	-0.000627
28.6833	-0.000544
28.7	-0.000522
28.7167	-0.000641
28.7333	-0.000869
28.75	-0.000888
28.7667	-0.000876
28.7833	-0.000786
28.8	-0.000665
28.8167	-0.000505
28.8333	-0.000534
28.85	-0.000504
28.8667	-0.000284
28.8833	-0.000275
28.9	-0.000105
28.9167	8.4e-05
28.9333	-0.000127
28.95	-6.8e-05
28.9667	0.00034
28.9833	0.000509
29	0.000348
29.0167	0.001556
29.0333	0.003953
29.05	0.002351
29.0667	-0.009111
29.0833	-0.026473
29.1	-0.042436
29.1167	-0.054459
29.1333	-0.056192
29.15	-0.056455
29.1667	-0.054288
29.1833	-0.051972
29.2	-0.049265
29.2167	-0.045419
29.2333	-0.041192
29.25	-0.036466
29.2667	-0.03111
29.2833	-0.027704
29.3	-0.024708
29.3167	-0.021632
29.3333	-0.019127
29.35	-0.017031
29.3667	-0.015486
29.3833	-0.01442
29.4	-0.013845
29.4167	-0.01261
29.4333	-0.011584
29.45	-0.010049
29.4667	-0.008654
29.4833	-0.007789
29.5	-0.007184
29.5167	-0.006729
29.5333	-0.006434
29.55	-0.006469
29.5667	-0.005514
29.5833	-0.005159
29.6	-0.004715
29.6167	-0.00373
29.6333	-0.003685
29.65	-0.00382
29.6667	-0.003225
29.6833	-0.00253
29.7	-0.002186
29.7167	-0.001941
29.7333	-0.001526
29.75	-0.001531
29.7667	-0.001636
29.7833	-0.001571
29.8	-0.000966
29.8167	-0.000591
29.8333	-0.000556
29.85	-0.000311
29.8667	5.4e-05
29.8833	0.000399
29.9	0.000514
29.9167	0.000579
29.9333	0.000795
29.95	0.00081
29.9667	0.000495
29.9833	0.000421
30	0.000597
30.0167	0.000303
30.0333	0.000358
30.05	0.000734
30.0667	0.00054
30.0833	0.000307
30.1	0.000433
30.1167	0.000269
30.1333	-1.5e-05
30.15	-0.000168
30.1667	-0.000411
30.1833	-0.000824
30.2	-0.001318
30.2167	-0.00169
30.2333	-0.001453
30.25	-0.001265
30.2667	-0.001108
30.2833	-0.000881
30.3	-0.000622
30.3167	-0.000444
30.3333	-0.000246
30.35	-6.8e-05
30.3667	0.000151
30.3833	0.0003
30.4	0.000339
30.4167	0.000508
30.4333	0.000737
30.45	0.000786
30.4667	0.000726
30.4833	0.000686
30.5	0.000876
30.5167	0.001026
30.5333	0.001037
30.55	0.000928
30.5667	0.000939
30.5833	0.00109
30.6	0.000921
30.6167	0.000863
30.6333	0.000635
30.65	0.000717
30.6667	1.9e-05
30.6833	-9e-05
30.7	-0.000667
30.7167	-0.001114
30.7333	-0.000842
30.75	-0.001059
30.7667	-0.000646
30.7833	3.7e-05
30.8	-0.000809
30.8167	-0.000656
30.8333	-0.000813
30.85	-0.000639
30.8667	-0.000785
30.8833	-0.000462
30.9	0.000112
30.9167	0.000816
30.9333	0.00064
30.95	0.000395
30.9667	0.000699
30.9833	0.001024
31	0.002158
31.0167	0.003803
31.0333	0.006868
31.05	-0.001887
31.0667	-0.016162
31.0833	-0.030567
31.1	-0.040211
31.1167	-0.048976
31.1333	-0.05574
31.15	-0.057755
31.1667	-0.057909
31.1833	-0.056543
31.2	-0.055418
31.2167	-0.052052
31.2333	-0.047526
31.25	-0.04468
31.2667	-0.042333
31.2833	-0.037967
31.3	-0.029961
31.3167	-0.024514
31.3333	-0.021248
31.35	-0.019261
31.3667	-0.017955
31.3833	-0.016758
31.4	-0.015081
31.4167	-0.013714
31.4333	-0.012377
31.45	-0.010871
31.4667	-0.009334
31.4833	-0.008307
31.5	-0.007439
31.5167	-0.006202
31.5333	-0.004775
31.55	-0.003828
31.5667	-0.003671
31.5833	-0.003373
31.6	-0.002886
31.6167	-0.002458
31.6333	-0.002301
31.65	-0.001933
31.6667	-0.001686
31.6833	-0.001188
31.7	-0.000811
31.7167	-0.000573
31.7333	-0.000416
31.75	-0.000498
31.7667	-0.00042
31.7833	-0.000293
31.8	-0.000215
31.8167	-0.000177
31.8333	4.1e-05
31.85	0.000308
31.8667	0.000486
31.8833	0.000564
31.9	0.000602
31.9167	0.000819
31.9333	0.001037
31.95	0.001245
31.9667	0.001343
31.9833	0.00133
32	0.001398
32.0167	0.001436
32.0333	0.001524
32.05	0.001461
32.0667	0.001269
32.0833	0.001297
32.1	0.001054
32.1167	0.000962
32.1333	0.001229
32.15	0.001477
32.1667	0.001585
32.1833	0.001472
32.2	0.00133
32.2167	0.001067
32.2333	0.000984
32.25	0.000812
32.2667	0.000649
32.2833	0.000426
32.3	0.000194
32.3167	0.000211
32.3333	0.000268
32.35	0.000335
32.3667	7.2e-05
32.3833	-4.1e-05
32.4	-0.000194
32.4167	-3.7e-05
32.4333	0.0003
32.45	0.000516
32.4667	0.000413
32.4833	0.00016
32.5	2.6e-05
32.5167	-5.7e-05
32.5333	3.9e-05
32.55	0.000235
32.5667	0.000251
32.5833	0.000118
32.6	6.4e-05
32.6167	2e-05
32.6333	-0.000105
32.65	-0.000199
32.6667	-0.000253
32.6833	-0.000338
32.7	-0.000312
32.7167	-0.000287
32.7333	-0.000202
32.75	-0.000207
32.7667	-0.000282
32.7833	-0.000358
32.8	-0.000353
32.8167	-0.000269
32.8333	-0.000344
32.85	-0.00056
32.8667	-0.000626
32.8833	-0.000612
32.9	-0.000678
32.9167	-0.000554
32.9333	-0.000571
32.95	-0.000588
32.9667	-0.000324
32.9833	-0.000741
33	-0.001458
33.0167	-0.002685
33.0333	-0.001723
33.05	0.00027
33.0667	-0.011067
33.0833	-0.024515
33.1	-0.039742
33.1167	-0.05275
33.1333	-0.058778
33.15	-0.059056
33.1667	-0.059144
33.1833	-0.057982
33.2	-0.051951
33.2167	-0.046329
33.2333	-0.041818
33.25	-0.037546
33.2667	-0.033805
33.2833	-0.030393
33.3	-0.027092
33.3167	-0.024341
33.3333	-0.02208
33.35	-0.019829
33.3667	-0.017088
33.3833	-0.014607
[truncated: 338 more rows]

## Sheet: Fig. 2G (H230A-repeat2)
DP_X	DP_Y	Baseline_X	Baseline_Y	Fit_X	Fit_Y	NDH_X	NDH_Y
0.083333	-0.001405					0.117131	-3.09412
0.1	-0.000716					0.215777	-2.89861
0.116667	-0.000517					0.315365	-2.42879
0.133333	-0.000248					0.415895	-2.02266
0.15	9.1e-05					0.517366	-1.97694
0.166667	0.00022					0.61978	-2.15712
0.183333	0.000419					0.723135	-2.22833
0.2	0.000558					0.827431	-1.93121
0.216667	0.000737					0.93267	-1.95915
0.233333	0.000886					1.03885	-1.89939
0.25	0.001056					1.14597	-1.96545
0.266667	0.000945					1.25404	-1.66111
0.283333	0.000805					1.36304	-1.77071
0.3	0.000664					1.47299	-1.71169
0.316667	0.000614					1.58388	-1.86823
0.333333	0.000653					1.69571	-1.81464
0.35	0.000833					1.80848	-1.55399
0.366667	0.000963					1.9222	-1.72923
0.383333	0.000932
0.4	0.000902
0.416667	0.000841
0.433333	0.00084
0.45	0.000739
0.466667	0.000509
0.483333	0.000378
0.5	0.000176
0.516667	0.000113
0.533333	-4.9e-05
0.55	-0.000281
0.566667	-0.000544
0.583333	-0.000689
0.6	-0.000674
0.616667	-0.000829
0.633333	-0.000874
0.65	-0.000911
0.666667	-0.00092
0.683333	-0.001208
0.7	-0.001237
0.716667	-0.001226
0.733333	-0.001237
0.75	-0.0012
0.766667	-0.001133
0.783333	-0.001056
0.8	-0.000979
0.816667	-0.001016
0.833333	-0.000913
0.85	-0.0009
0.866667	-0.000678
0.883333	-0.000585
0.9	-0.000566
0.916667	-0.000757
0.933333	-0.000218
0.95	1.1e-05
0.966667	9e-05
0.983333	0.000226
1	0.000122
1.01667	0.000648
1.03333	-0.012876
1.05	-0.059441
1.06667	-0.049697
1.08333	-0.037913
1.1	-0.032519
1.11667	-0.029326
1.13333	-0.019672
1.15	-0.011629
1.16667	-0.004447
1.18333	-0.002434
1.2	-0.002011
1.21667	-0.001099
1.23333	0.000284
1.25	0.000706
1.26667	0.000848
1.28333	0.000741
1.3	0.000354
1.31667	0.000147
1.33333	0.000339
1.35	0.000542
1.36667	0.000575
1.38333	0.00064
1.4	0.000864
1.41667	0.001108
1.43333	0.000983
1.45	0.000598
1.46667	0.000124
1.48333	-0.000129
1.5	-0.000232
1.51667	-0.000316
1.53333	-0.000328
1.55	-0.000288
1.56667	-0.000408
1.58333	-0.000298
1.6	-8.8e-05
1.61667	-0.000146
1.63333	0.000138
1.65	0.000542
1.66667	0.000675
1.68333	0.000809
1.7	0.000917
1.71667	0.000956
1.73333	0.000825
1.75	0.001003
1.76667	0.001422
1.78333	0.001616
1.8	0.001371
1.81667	0.001335
1.83333	0.001399
1.85	0.001394
1.86667	0.001314
1.88333	0.001314
1.9	0.001404
1.91667	0.001493
1.93333	0.001635
1.95	0.00176
1.96667	0.001675
1.98333	0.001409
2	0.001314
2.01667	0.001041
2.03333	0.000889
2.05	0.000807
2.06667	0.000595
2.08333	0.000393
2.1	0.000413
2.11667	0.000452
2.13333	0.000252
2.15	0.000282
2.16667	0.000252
2.18333	7.1e-05
2.2	-0.00013
2.21667	-0.000381
2.23333	-0.000572
2.25	-0.000804
2.26667	-0.001178
2.28333	-0.001622
2.3	-0.001986
2.31667	-0.00224
2.33333	-0.002386
2.35	-0.002355
2.36667	-0.002203
2.38333	-0.002102
2.4	-0.001971
2.41667	-0.001773
2.43333	-0.001688
2.45	-0.001712
2.46667	-0.001637
2.48333	-0.001791
2.5	-0.00195
2.51667	-0.00193
2.53333	-0.00171
2.55	-0.00153
2.56667	-0.00144
2.58333	-0.001205
2.6	-0.000809
2.61667	-0.000404
2.63333	-0.000198
2.65	1.7e-05
2.66667	0.000169
2.68333	0.000262
2.7	0.000414
2.71667	0.000587
2.73333	0.000729
2.75	0.00072
2.76667	0.000621
2.78333	0.000693
2.8	0.000834
2.81667	0.000965
2.83333	0.001207
2.85	0.001448
2.86667	0.00162
2.88333	0.001811
2.9	0.001664
2.91667	0.001716
2.93333	0.001699
2.95	0.001391
2.96667	0.001944
2.98333	0.002618
3	0.004192
3.01667	0.004456
3.03333	-0.02015
3.05	-0.122916
3.06667	-0.208351
3.08333	-0.264616
3.1	-0.268361
3.11667	-0.206256
3.13333	-0.15375
3.15	-0.111544
3.16667	-0.070848
3.18333	-0.035982
3.2	-0.016346
3.21667	-0.004139
3.23333	0.003478
3.25	0.012494
3.26667	0.020291
3.28333	0.028518
3.3	0.031726
3.31667	0.029784
3.33333	0.028301
3.35	0.023109
3.36667	0.017316
3.38333	0.011615
3.4	0.007443
3.41667	0.005301
3.43333	0.004079
3.45	0.002727
3.46667	0.001656
3.48333	0.000984
3.5	0.000773
3.51667	0.000502
3.53333	-0.0006
3.55	-0.001661
3.56667	-0.002222
3.58333	-0.002524
3.6	-0.002615
3.61667	-0.002656
3.63333	-0.002847
3.65	-0.003148
3.66667	-0.0034
3.68333	-0.003561
3.7	-0.003492
3.71667	-0.003413
3.73333	-0.003345
3.75	-0.003126
3.76667	-0.003027
3.78333	-0.002879
3.8	-0.00254
3.81667	-0.002352
3.83333	-0.002234
3.85	-0.002235
3.86667	-0.001987
3.88333	-0.001919
3.9	-0.001711
3.91667	-0.001703
3.93333	-0.001716
3.95	-0.001578
3.96667	-0.001541
3.98333	-0.001223
4	-0.000906
4.01667	-0.000789
4.03333	-0.000622
4.05	-0.000796
4.06667	-0.000869
4.08333	-0.000652
4.1	-0.000446
4.11667	-0.000361
4.13333	-0.000385
4.15	-0.000509
4.16667	-0.000523
4.18333	-0.000438
4.2	-0.000233
4.21667	-0.000228
4.23333	-4.2e-05
4.25	6.3e-05
4.26667	9.8e-05
4.28333	4.3e-05
4.3	0.000227
4.31667	0.000382
4.33333	0.000517
4.35	0.000472
4.36667	0.000547
4.38333	0.000462
4.4	0.000417
4.41667	0.000212
4.43333	0.000147
4.45	7.2e-05
4.46667	-0.000142
4.48333	-0.000167
4.5	-2e-06
4.51667	0.000104
4.53333	0.000229
4.55	0.000175
4.56667	0.00027
4.58333	0.000356
4.6	0.000552
4.61667	0.000828
4.63333	0.000924
4.65	0.000869
4.66667	0.000725
4.68333	0.000501
4.7	0.000248
4.71667	0.000434
4.73333	0.00052
4.75	0.000565
4.76667	0.000451
4.78333	0.000367
4.8	0.000242
4.81667	-4.2e-05
4.83333	-0.000217
4.85	-0.000513
4.86667	-0.000788
4.88333	-0.001113
4.9	-0.00163
4.91667	-0.002087
4.93333	-0.001723
4.95	-0.00157
4.96667	-0.001857
4.98333	-0.002656
5	-0.003365
5.01667	-0.002793
5.03333	-0.020562
5.05	-0.112631
5.06667	-0.195481
5.08333	-0.251282
5.1	-0.270172
5.11667	-0.208513
5.13333	-0.151173
5.15	-0.105325
5.16667	-0.069397
5.18333	-0.037159
5.2	-0.019491
5.21667	-0.006213
5.23333	0.002004
5.25	0.010771
5.26667	0.021147
5.28333	0.027804
5.3	0.033441
5.31667	0.034146
5.33333	0.033972
5.35	0.030118
5.36667	0.020974
5.38333	0.013169
5.4	0.009024
5.41667	0.006009
5.43333	0.004244
5.45	0.002599
5.46667	0.002003
5.48333	0.001378
5.5	0.001102
5.51667	0.000496
5.53333	0.00011
5.55	-0.000586
5.56667	-0.001102
5.58333	-0.001298
5.6	-0.001594
5.61667	-0.00176
5.63333	-0.001717
5.65	-0.001823
5.66667	-0.00183
5.68333	-0.001726
5.7	-0.001862
5.71667	-0.001829
5.73333	-0.001515
5.75	-0.001122
5.76667	-0.000878
5.78333	-0.000595
5.8	-0.000341
5.81667	-6.7e-05
5.83333	0.000226
5.85	0.00031
5.86667	0.000494
5.88333	0.000558
5.9	0.000222
5.91667	-2.4e-05
5.93333	-0.00016
5.95	-0.000215
5.96667	5.9e-05
5.98333	0.000264
6	0.000578
6.01667	0.000763
6.03333	0.000749
6.05	0.000444
6.06667	0.000299
6.08333	-0.000166
6.1	-0.00064
6.11667	-0.000424
6.13333	-0.000387
6.15	-0.000481
6.16667	-0.000585
6.18333	-0.000648
6.2	-0.00054
6.21667	-0.000163
6.23333	-1.6e-05
6.25	-0.000118
6.26667	1e-05
6.28333	0.000109
6.3	-2e-06
6.31667	-0.000224
6.33333	-0.000315
6.35	-0.000175
6.36667	-5.4e-05
6.38333	0.000286
6.4	0.000316
6.41667	0.000467
6.43333	0.000479
6.45	0.000301
6.46667	0.000293
6.48333	0.000355
6.5	0.000268
6.51667	0.000362
6.53333	0.000406
6.55	0.00061
6.56667	0.000654
6.58333	0.000699
6.6	0.000665
6.61667	0.00059
6.63333	0.000556
6.65	0.000572
6.66667	0.000609
6.68333	0.000336
6.7	0.000213
6.71667	-0.00014
6.73333	-0.000593
6.75	-0.000815
6.76667	-0.000867
6.78333	-0.000749
6.8	-0.000681
6.81667	-0.000633
6.83333	-0.000504
6.85	-0.000316
6.86667	-0.000207
6.88333	-0.000489
6.9	-0.0007
6.91667	-0.000731
6.93333	-0.000613
6.95	0.000136
6.96667	0.001175
6.98333	0.001854
7	0.003453
7.01667	0.001712
7.03333	-0.012609
7.05	-0.09276
7.06667	-0.17619
7.08333	-0.228951
7.1	-0.249961
7.11667	-0.196531
7.13333	-0.142422
7.15	-0.104181
7.16667	-0.071401
7.18333	-0.04338
7.2	-0.01737
7.21667	-0.003839
7.23333	0.009582
7.25	0.015003
7.26667	0.021704
7.28333	0.030706
7.3	0.035107
7.31667	0.03403
7.33333	0.031482
7.35	0.029054
7.36667	0.024666
7.38333	0.017749
7.4	0.010513
7.41667	0.006826
7.43333	0.00438
7.45	0.003273
7.46667	0.003008
7.48333	0.002333
7.5	0.001528
7.51667	0.001273
7.53333	0.001197
7.55	0.001304
7.56667	0.00124
7.58333	0.000916
7.6	0.000783
7.61667	0.00078
7.63333	0.000778
7.65	0.000586
7.66667	0.000634
7.68333	0.000502
7.7	0.000371
7.71667	0.0002
7.73333	8e-05
7.75	0.00038
7.76667	0.00076
7.78333	0.001041
7.8	0.001163
7.81667	0.001065
7.83333	0.001067
7.85	0.001119
7.86667	0.000903
7.88333	0.000607
7.9	0.000641
7.91667	0.000525
7.93333	0.000679
7.95	0.000235
7.96667	-3.9e-05
7.98333	-9.2e-05
8	-0.000226
8.01667	-0.000209
8.03333	9e-06
8.05	0.000238
8.06667	0.000216
8.08333	5e-06
8.1	0.000114
8.11667	0.000114
8.13333	7.5e-05
8.15	0.000256
8.16667	0.000306
8.18333	0.000498
8.2	0.00044
8.21667	0.000233
8.23333	0.000475
8.25	0.000468
8.26667	0.000531
8.28333	0.000715
8.3	0.000759
8.31667	0.001023
8.33333	0.001258
8.35	0.001143
8.36667	0.000928
8.38333	0.000853
8.4	0.000668
8.41667	0.000493
8.43333	0.000258
8.45	-3.7e-05
8.46667	-0.000152
8.48333	-0.000347
8.5	-0.000712
8.51667	-0.000718
8.53333	-0.000514
8.55	-0.000431
8.56667	-0.000517
8.58333	-0.000524
8.6	-0.000523
8.61667	-0.000541
8.63333	-0.00053
8.65	-0.000739
8.66667	-0.000979
8.68333	-0.000991
8.7	-0.000853
8.71667	-0.000645
8.73333	-0.000516
8.75	-0.000311
8.76667	-0.000327
8.78333	-0.000192
8.8	-0.000118
8.81667	-0.000193
8.83333	-0.000323
8.85	-0.000612
8.86667	-0.000721
8.88333	-0.00047
8.9	-0.000561
8.91667	-0.000584
8.93333	-0.000437
8.95	-0.00071
8.96667	-0.001363
8.98333	-0.002048
9	-0.003135
9.01667	-0.003182
9.03333	-0.004958
9.05	-0.063375
9.06667	-0.150914
9.08333	-0.206034
9.1	-0.232564
9.11667	-0.198764
9.13333	-0.146304
9.15	-0.106447
9.16667	-0.07289
9.18333	-0.042653
9.2	-0.019516
9.21667	-0.003199
9.23333	0.008215
9.25	0.010619
9.26667	0.015973
9.28333	0.025808
9.3	0.037291
9.31667	0.038853
9.33333	0.036815
9.35	0.031437
9.36667	0.024279
9.38333	0.02023
9.4	0.01586
9.41667	0.01258
9.43333	0.01066
9.45	0.00929
9.46667	0.008419
9.48333	0.008117
9.5	0.007786
9.51667	0.007404
9.53333	0.006702
9.55	0.00568
9.56667	0.004917
9.58333	0.004293
9.6	0.00389
9.61667	0.003747
9.63333	0.003653
9.65	0.003339
9.66667	0.003015
9.68333	0.002981
9.7	0.002857
9.71667	0.002743
9.73333	0.002508
9.75	0.002253
9.76667	0.001908
9.78333	0.001534
9.8	0.001289
9.81667	0.001024
9.83333	0.000799
9.85	0.000634
9.86667	0.000509
9.88333	0.000383
9.9	0.000268
9.91667	0.000283
9.93333	0.000238
9.95	0.000174
9.96667	0.000209
9.98333	0.000314
10	0.00031
10.0167	0.000165
10.0333	9.1e-05
10.05	0.000147
10.0667	0.000163
10.0833	0.000159
10.1	0.000215
10.1167	0.000422
10.1333	0.000609
10.15	0.000716
10.1667	0.000813
10.1833	0.00071
10.2	0.000378
10.2167	0.000356
10.2333	0.000294
10.25	0.000242
10.2667	0.000241
10.2833	0.00032
10.3	0.000229
10.3167	0.000268
10.3333	0.000337
10.35	0.000356
10.3667	0.000346
10.3833	0.000456
10.4	0.000455
10.4167	0.000355
10.4333	0.000275
10.45	0.000195
10.4667	-3.5e-05
10.4833	-0.000365
10.5	-0.000535
10.5167	-0.000605
10.5333	-0.000206
10.55	9.4e-05
10.5667	0.000294
10.5833	0.000253
10.6	0.000132
10.6167	-0.000109
10.6333	-0.00032
10.65	-0.000371
10.6667	-0.000603
10.6833	-0.000805
10.7	-0.000768
10.7167	-0.00072
10.7333	-0.000752
10.75	-0.000696
10.7667	-0.00061
10.7833	-0.000454
10.8	-0.000317
10.8167	-5.1e-05
10.8333	-6e-06
10.85	-2.2e-05
10.8667	-0.000307
10.8833	-0.000542
10.9	-0.000348
10.9167	5.6e-05
10.9333	0.00016
10.95	0.000453
10.9667	0.000467
10.9833	-0.00046
11	-0.002948
11.0167	-0.003685
11.0333	-0.007913
11.05	-0.07372
11.0667	-0.148898
11.0833	-0.197986
11.1	-0.219834
11.1167	-0.177842
11.1333	-0.12767
11.15	-0.088249
11.1667	-0.059668
11.1833	-0.033706
11.2	-0.011185
11.2167	0.001586
11.2333	0.009047
11.25	0.019599
11.2667	0.02886
11.2833	0.033101
11.3	0.033032
11.3167	0.031293
11.3333	0.028724
11.35	0.026375
11.3667	0.023546
11.3833	0.020417
11.4	0.015588
11.4167	0.011089
11.4333	0.008291
11.45	0.006962
11.4667	0.006193
11.4833	0.005225
11.5	0.004317
11.5167	0.003758
11.5333	0.00247
11.55	0.002092
11.5667	0.001204
11.5833	0.000547
11.6	0.000129
11.6167	-3.9e-05
11.6333	-0.000165
11.65	-0.000432
11.6667	-0.000399
11.6833	-0.000536
11.7	-0.000862
11.7167	-0.001098
11.7333	-0.001274
11.75	-0.001319
11.7667	-0.001265
11.7833	-0.001
11.8	-0.000765
11.8167	-0.000539
11.8333	-0.000623
11.85	-0.000607
11.8667	-0.000591
11.8833	-0.000534
11.9	-0.000226
11.9167	-4.9e-05
11.9333	-0.000102
11.95	-0.000183
11.9667	-0.000124
11.9833	2.5e-05
12	4.4e-05
12.0167	4.3e-05
12.0333	0.000274
12.05	0.000355
12.0667	0.000456
12.0833	0.000488
12.1	0.000499
12.1167	0.000532
12.1333	0.000586
12.15	0.000489
12.1667	0.000572
12.1833	0.000546
12.2	0.000372
12.2167	0.000317
12.2333	0.000163
12.25	0.000118
12.2667	-6e-06
12.2833	-4.8e-05
12.3	-0.000121
12.3167	-0.000104
12.3333	-0.000146
12.35	-0.000148
12.3667	-0.00022
12.3833	-0.000221
12.4	-0.000272
12.4167	-0.000273
12.4333	-0.000414
12.45	-0.000634
12.4667	-0.000524
12.4833	-0.000474
12.5	-0.000464
12.5167	-0.000433
12.5333	-0.000162
12.55	1.9e-05
12.5667	0.00013
12.5833	0.000131
12.6	0.000274
12.6167	0.000506
12.6333	0.000718
12.65	0.00084
12.6667	0.000873
12.6833	0.000906
12.7	0.00085
12.7167	0.000853
12.7333	0.000756
12.75	0.00062
12.7667	0.000374
12.7833	0.000158
12.8	2.3e-05
12.8167	-7.3e-05
12.8333	-0.000119
12.85	-0.000105
12.8667	-0.000361
12.8833	-0.000686
12.9	-0.000952
12.9167	-0.001428
12.9333	-0.001535
12.95	-0.001671
12.9667	-0.001317
12.9833	-5.3e-05
13	0.00071
13.0167	0.000553
13.0333	-0.004944
13.05	-0.063731
13.0667	-0.140249
13.0833	-0.191896
13.1	-0.218524
13.1167	-0.187772
13.1333	-0.133639
13.15	-0.097658
13.1667	-0.064436
13.1833	-0.034265
13.2	-0.017393
13.2167	-0.006391
13.2333	0.0073
13.25	0.01221
13.2667	0.019521
13.2833	0.024892
13.3	0.027713
13.3167	0.027483
13.3333	0.026473
13.35	0.026713
13.3667	0.024293
13.3833	0.019113
13.4	0.014243
13.4167	0.011642
13.4333	0.009471
13.45	0.007431
13.4667	0.00573
13.4833	0.004598
13.5	0.003577
13.5167	0.002476
13.5333	0.002074
13.55	0.001393
13.5667	0.000501
13.5833	-6.1e-05
13.6	-0.000493
13.6167	-0.000896
13.6333	-0.001068
13.65	-0.001331
13.6667	-0.001454
13.6833	-0.001726
13.7	-0.001769
13.7167	-0.001742
13.7333	-0.001906
13.75	-0.001869
13.7667	-0.001913
13.7833	-0.001706
13.8	-0.001451
13.8167	-0.001425
13.8333	-0.001269
13.85	-0.001253
13.8667	-0.001257
13.8833	-0.001302
13.9	-0.001237
13.9167	-0.001242
13.9333	-0.001187
13.95	-0.001102
13.9667	-0.001017
13.9833	-0.000873
14	-0.000688
14.0167	-0.000354
14.0333	-7.9e-05
14.05	-5.5e-05
14.0667	9e-05
14.0833	0.000114
14.1	0.000148
14.1167	6.3e-05
14.1333	-5.2e-05
14.15	-4.7e-05
14.1667	-8.2e-05
14.1833	-7.7e-05
14.2	0.0001
14.2167	0.000166
14.2333	0.000272
14.25	0.000378
14.2667	0.000375
14.2833	0.000243
14.3	3.1e-05
14.3167	-1.1e-05
14.3333	-0.000223
14.35	-0.000254
14.3667	-2.4e-05
14.3833	0.000107
14.4	0.000227
14.4167	0.000428
14.4333	0.00064
14.45	0.000603
14.4667	0.000467
14.4833	0.00055
14.5	0.000613
14.5167	0.000609
14.5333	0.000596
14.55	0.000702
14.5667	0.000599
14.5833	0.000616
14.6	0.000446
14.6167	0.000435
14.6333	0.000435
14.65	0.000375
14.6667	0.000326
14.6833	0.000109
14.7	-0.000148
14.7167	-0.000225
14.7333	-0.000192
14.75	-2.8e-05
14.7667	0.000318
14.7833	0.000403
14.8	0.000399
14.8167	0.000345
14.8333	3.2e-05
14.85	-0.0001
14.8667	-0.000202
14.8833	-0.000173
14.9	-9.5e-05
14.9167	3.5e-05
14.9333	0.000375
14.95	0.000575
14.9667	-0.000405
14.9833	-0.002675
15	-0.003433
15.0167	9e-06
15.0333	-0.00078
15.05	-0.051088
15.0667	-0.130126
15.0833	-0.178423
15.1	-0.20509
15.1167	-0.180567
15.1333	-0.128335
15.15	-0.093992
15.1667	-0.064458
15.1833	-0.037895
15.2	-0.016832
15.2167	-0.005138
15.2333	0.001295
15.25	0.008909
15.2667	0.018582
15.2833	0.028396
15.3	0.033049
15.3167	0.032802
15.3333	0.031175
15.35	0.028718
15.3667	0.021581
15.3833	0.015024
15.4	0.009996
15.4167	0.007438
15.4333	0.005191
15.45	0.003253
15.4667	0.001765
15.4833	0.001085
15.5	0.000726
15.5167	0.000227
15.5333	-0.000183
15.55	-0.000612
15.5667	-0.001414
15.5833	-0.001785
15.6	-0.002346
15.6167	-0.002857
15.6333	-0.00329
15.65	-0.003503
15.6667	-0.003577
15.6833	-0.00362
15.7	-0.003604
15.7167	-0.003439
15.7333	-0.003386
15.75	-0.003442
15.7667	-0.003659
15.7833	-0.003695
15.8	-0.003445
15.8167	-0.003115
15.8333	-0.003004
15.85	-0.003034
15.8667	-0.003104
15.8833	-0.003218
15.9	-0.003162
15.9167	-0.003175
15.9333	-0.003009
15.95	-0.002804
15.9667	-0.002492
15.9833	-0.0023
16	-0.002118
16.0167	-0.002066
16.0333	-0.002167
16.05	-0.002209
16.0667	-0.002052
16.0833	-0.001815
16.1	-0.001528
16.1167	-0.001294
16.1333	-0.001182
16.15	-0.001209
16.1667	-0.001137
16.1833	-0.000974
16.2	-0.000836
16.2167	-0.000787
16.2333	-0.000789
16.25	-0.00068
16.2667	-0.000652
16.2833	-0.000536
16.3	-0.00037
16.3167	-0.000245
16.3333	-0.000119
16.35	0.000217
16.3667	0.000381
16.3833	0.000386
16.4	0.000421
16.4167	0.000355
16.4333	0.00031
16.45	0.000195
16.4667	0.00031
16.4833	0.000385
16.5	0.00041
16.5167	0.000577
16.5333	0.000833
16.55	0.00109
16.5667	0.001237
16.5833	0.001084
16.6	0.000894
16.6167	0.000803
16.6333	0.000913
16.65	0.000993
16.6667	0.001053
16.6833	0.001036
16.7	0.00104
16.7167	0.001113
16.7333	0.001216
16.75	0.00111
16.7667	0.000877
16.7833	0.000864
16.8	0.000881
16.8167	0.000598
16.8333	0.000266
16.85	-0.000183
16.8667	-0.000393
16.8833	-0.000453
16.9	-0.000123
16.9167	-0.000551
16.9333	-0.000948
16.95	-0.001465
16.9667	-0.002093
16.9833	-0.00336
17	-0.003605
17.0167	-0.00276
17.0333	0.001246
17.05	-0.013939
17.0667	-0.090754
17.0833	-0.156377
17.1	-0.197239
17.1167	-0.204142
17.1333	-0.153074
17.15	-0.110657
17.1667	-0.079807
17.1833	-0.050898
17.2	-0.027548
17.2167	-0.009409
17.2333	-0.000979
17.25	0.007182
17.2667	0.015753
17.2833	0.023574
17.3	0.029866
17.3167	0.030508
17.3333	0.02821
17.35	0.025073
17.3667	0.022396
17.3833	0.019219
17.4	0.016162
17.4167	0.013586
17.4333	0.011771
17.45	0.010405
17.4667	0.009189
17.4833	0.008134
17.5	0.007289
17.5167	0.005535
17.5333	0.00397
17.55	0.002935
17.5667	0.001932
17.5833	0.001118
17.6	0.000544
17.6167	0.000251
17.6333	-3.3e-05
17.65	-0.000226
17.6667	-6.9e-05
17.6833	0.000229
17.7	1.6e-05
17.7167	-0.000327
17.7333	-0.000579
17.75	-0.000651
17.7667	-0.000624
17.7833	-0.000966
17.8	-0.001358
17.8167	-0.00115
17.8333	-0.000632
17.85	-0.000274
17.8667	-0.000205
17.8833	-0.000457
17.9	-0.000569
17.9167	-0.00058
17.9333	-0.001152
17.95	-0.001544
17.9667	-0.001695
17.9833	-0.001867
18	-0.001659
18.0167	-0.00133
18.0333	-0.000872
18.05	-0.000734
18.0667	-0.001225
18.0833	-0.000947
18.1	-0.000769
18.1167	-0.000951
18.1333	-0.001403
18.15	-0.001855
18.1667	-0.001538
18.1833	-0.00134
18.2	-0.000942
18.2167	-0.000825
18.2333	-0.001088
18.25	-0.00084
18.2667	-9.3e-05
18.2833	0.000304
18.3	0.00038
18.3167	0.000207
18.3333	0.000603
18.35	0.00099
18.3667	0.000805
18.3833	0.000761
18.4	0.000396
18.4167	0.000412
18.4333	0.000747
18.45	0.001092
18.4667	0.001156
18.4833	0.001061
18.5	0.001345
18.5167	0.001689
18.5333	0.001752
18.55	0.001295
18.5667	0.001068
18.5833	0.000961
18.6	0.000723
18.6167	0.000915
18.6333	0.001236
18.65	0.001248
18.6667	0.00138
18.6833	0.00161
18.7	0.0018
18.7167	0.001819
18.7333	0.001599
18.75	0.001339
18.7667	0.001257
18.7833	0.001085
18.8	0.000913
18.8167	0.000931
18.8333	0.000628
18.85	0.000414
18.8667	0.00038
18.8833	0.000336
18.9	-0.000149
18.9167	-0.000414
18.9333	-0.00081
18.95	-0.001387
18.9667	-0.001663
18.9833	-0.00241
19	-0.002688
19.0167	-0.002737
19.0333	-0.001836
19.05	-0.035335
19.0667	-0.116994
19.0833	-0.162235
19.1	-0.192736
19.1167	-0.178277
19.1333	-0.130679
19.15	-0.09478
19.1667	-0.069233
19.1833	-0.046117
19.2	-0.0259
19.2167	-0.013054
19.2333	-0.001248
19.25	0.010467
19.2667	0.020231
19.2833	0.026866
19.3	0.029961
19.3167	0.029894
19.3333	0.029667
19.35	0.0269
19.3667	0.020283
19.3833	0.015755
19.4	0.011767
19.4167	0.009048
19.4333	0.006699
19.45	0.00526
19.4667	0.004231
19.4833	0.003861
19.5	0.00336
19.5167	0.00318
19.5333	0.002369
19.55	0.001368
19.5667	0.000606
19.5833	4.4e-05
19.6	-0.000227
19.6167	-0.000249
19.6333	-0.000332
19.65	-0.000215
19.6667	-8.8e-05
19.6833	-0.000111
19.7	-2.5e-05
19.7167	5.2e-05
19.7333	0.000157
19.75	0.000343
19.7667	0.000429
19.7833	0.000364
19.8	0.000369
19.8167	0.000384
19.8333	-1e-06
19.85	-0.000447
19.8667	-0.000492
19.8833	-0.000328
19.9	-0.000214
19.9167	-0.00014
19.9333	-0.000146
19.95	-0.000242
19.9667	-0.000369
19.9833	-0.000446
20	-0.000493
20.0167	-0.000579
20.0333	-0.001096
20.05	-0.001413
20.0667	-0.001091
20.0833	-0.000628
20.1	-0.000615
20.1167	-0.000612
20.1333	-0.000519
20.15	-0.000525
20.1667	1.8e-05
20.1833	-3.9e-05
20.2	0.000125
20.2167	0.00035
20.2333	0.000325
20.25	0.000389
20.2667	0.000464
20.2833	0.00054
20.3	0.000787
20.3167	0.001184
20.3333	0.001431
20.35	0.001488
20.3667	0.001268
20.3833	0.001098
20.4	0.000818
20.4167	0.000638
20.4333	0.000739
20.45	0.000852
20.4667	0.000825
20.4833	0.000718
20.5	0.000572
20.5167	0.000206
20.5333	9.2e-05
20.55	5.8e-05
20.5667	-0.000115
20.5833	-0.000199
20.6	-0.000292
20.6167	-3.3e-05
20.6333	-0.000464
20.65	-0.000556
20.6667	-0.000457
20.6833	-0.000357
20.7	-0.000626
20.7167	-0.001065
20.7333	-0.000834
20.75	-0.000333
20.7667	-0.000211
20.7833	-8.8e-05
20.8	-0.000125
20.8167	-1.2e-05
20.8333	0.000201
20.85	0.000566
20.8667	0.000531
20.8833	0.000306
20.9	0.000861
20.9167	0.000966
20.9333	0.000893
20.95	0.00088
20.9667	0.000867
20.9833	0.001404
21	0.002162
21.0167	0.003311
21.0333	0.00183
21.05	-0.022441
21.0667	-0.098113
21.0833	-0.156113
21.1	-0.193403
21.1167	-0.195983
21.1333	-0.149092
21.15	-0.102402
21.1667	-0.072301
21.1833	-0.04491
21.2	-0.022029
21.2167	-0.006518
21.2333	0.002643
21.25	0.016875
21.2667	0.018326
21.2833	0.024288
21.3	0.029819
21.3167	0.030781
21.3333	0.029573
21.35	0.029074
21.3667	0.024596
21.3833	0.018698
21.4	0.013579
21.4167	0.009541
21.4333	0.007172
21.45	0.005674
21.4667	0.004635
21.4833	0.004296
21.5	0.003796
21.5167	0.002907
21.5333	0.002158
21.55	0.000958
21.5667	0.000348
21.5833	-0.000272
21.6	-0.000593
21.6167	-0.000533
21.6333	-0.000384
21.65	-0.000546
21.6667	-0.000808
21.6833	-0.00076
21.7	-0.000472
21.7167	-0.000325
21.7333	-0.000309
21.75	-0.000323
21.7667	-0.000597
21.7833	-0.000791
21.8	-0.000676
21.8167	-0.000493
21.8333	-0.000219
21.85	-0.000106
21.8667	-2e-06
21.8833	-0.0001
21.9	-0.00018
21.9167	-0.000399
21.9333	-0.000528
21.95	-0.000568
21.9667	-0.00035
21.9833	-0.000302
22	-0.000495
22.0167	-0.000697
22.0333	-0.00101
22.05	-0.001316
22.0667	-0.001302
22.0833	-0.001348
22.1	-0.001454
22.1167	-0.001361
22.1333	-0.001301
22.15	-0.001332
22.1667	-0.001382
22.1833	-0.001372
22.2	-0.001433
22.2167	-0.001387
22.2333	-0.00143
22.25	-0.001494
22.2667	-0.001237
22.2833	-0.001032
22.3	-0.000968
22.3167	-0.000704
22.3333	-0.00046
22.35	-0.000316
22.3667	-0.000162
22.3833	8.1e-05
22.4	-1.6e-05
22.4167	8.8e-05
22.4333	1e-06
22.45	-0.000225
22.4667	-0.000161
22.4833	6.4e-05
22.5	0.000288
22.5167	0.000373
22.5333	0.00054
22.55	0.000697
22.5667	0.000984
22.5833	0.001171
22.6	0.00104
22.6167	0.000852
22.6333	0.000753
22.65	0.000625
22.6667	0.000676
22.6833	0.000851
22.7	0.001068
22.7167	0.001176
22.7333	0.001243
22.75	0.00136
22.7667	0.001562
22.7833	0.001735
22.8	0.001659
22.8167	0.001473
22.8333	0.001246
22.85	0.001046
22.8667	0.000826
22.8833	0.000626
22.9	0.000576
22.9167	0.000737
22.9333	0.000482
22.95	-0.000122
22.9667	-0.000166
22.9833	-0.00071
23	-0.001222
23.0167	1.9e-05
23.0333	0.00076
23.05	-0.034179
23.0667	-0.107768
23.0833	-0.162495
23.1	-0.1934
23.1167	-0.181545
23.1333	-0.129129
23.15	-0.091324
23.1667	-0.059406
23.1833	-0.034718
23.2	-0.012399
23.2167	-0.003
23.2333	0.005799
23.25	0.01252
23.2667	0.016472
23.2833	0.020123
23.3	0.021384
23.3167	0.021376
23.3333	0.023219
23.35	0.023043
23.3667	0.019646
23.3833	0.01411
23.4	0.009563
23.4167	0.006798
23.4333	0.004932
23.45	0.003577
23.4667	0.002601
23.4833	0.002166
23.5	0.00176
23.5167	0.001285
23.5333	0.00051
23.55	-0.000205
23.5667	-0.000691
23.5833	-0.000877
23.6	-0.000992
23.6167	-0.001028
23.6333	-0.000714
23.65	-0.000631
23.6667	-0.000458
23.6833	-0.000275
23.7	-0.000242
23.7167	-0.000169
23.7333	0.000132
23.75	0.000352
23.7667	0.000243
23.7833	0.000124
23.8	0.000124
23.8167	0.000252
23.8333	0.00038
23.85	0.000348
23.8667	0.000205
23.8833	-8.8e-05
23.9	-0.000254
23.9167	-0.00039
23.9333	-0.000466
23.95	-0.000682
23.9667	-0.001001
23.9833	-0.001281
24	-0.001271
24.0167	-0.001022
24.0333	-0.001102
24.05	-0.001237
24.0667	-0.001412
24.0833	-0.001458
24.1	-0.001404
24.1167	-0.001229
24.1333	-0.001201
24.15	-0.001422
24.1667	-0.001553
24.1833	-0.001564
24.2	-0.001576
24.2167	-0.001343
24.2333	-0.001089
24.25	-0.000885
24.2667	-0.000742
24.2833	-0.00065
24.3	-0.00034
24.3167	-5.1e-05
24.3333	5.9e-05
24.35	0.000229
24.3667	0.000547
24.3833	0.000673
24.4	0.0007
24.4167	0.000647
24.4333	0.000774
24.45	0.00066
24.4667	0.000705
24.4833	0.00092
24.5	0.001015
24.5167	0.001091
24.5333	0.001085
24.55	0.00098
24.5667	0.000835
24.5833	0.000729
24.6	0.000704
24.6167	0.000788
24.6333	0.000793
24.65	0.000547
24.6667	0.000271
24.6833	-9.4e-05
24.7	-0.00045
24.7167	-0.000536
24.7333	-0.000322
24.75	-0.000248
24.7667	1.6e-05
24.7833	2e-05
24.8	-2.6e-05
24.8167	-0.000152
24.8333	-0.000149
24.85	-0.000225
24.8667	-0.000271
24.8833	-0.000108
24.9	-1.4e-05
24.9167	-0.000301
24.9333	-4.7e-05
24.95	0.000706
24.9667	0.00034
24.9833	-0.000297
25	0.001147
25.0167	0.00467
25.0333	0.004104
25.05	-0.017083
25.0667	-0.092739
25.0833	-0.153826
25.1	-0.189062
25.1167	-0.186589
25.1333	-0.137525
25.15	-0.096802
25.1667	-0.062778
25.1833	-0.036625
25.2	-0.014381
25.2167	0.001853
25.2333	0.009066
25.25	0.01384
25.2667	0.021254
25.2833	0.028818
25.3	0.030861
25.3167	0.029665
25.3333	0.026759
25.35	0.023553
25.3667	0.021648
25.3833	0.018192
25.4	0.014356
25.4167	0.01173
25.4333	0.009405
25.45	0.008069
25.4667	0.007274
25.4833	0.006558
25.5	0.005453
25.5167	0.004188
25.5333	0.002993
25.55	0.002287
25.5667	0.001652
25.5833	0.001098
25.6	0.000763
25.6167	0.000518
25.6333	0.000354
25.65	0.000169
25.6667	6.5e-05
25.6833	0.000141
25.7	0.000237
25.7167	0.000163
25.7333	-0.000141
25.75	-0.000375
25.7667	-0.000478
25.7833	-0.000702
25.8	-0.000755
25.8167	-0.000798
25.8333	-0.000701
25.85	-0.000684
25.8667	-0.000687
25.8833	-0.00058
25.9	-0.000552
25.9167	-0.000584
25.9333	-0.000766
25.95	-0.000968
25.9667	-0.00097
25.9833	-0.000941
26	-0.000863
26.0167	-0.000754
26.0333	-0.000685
26.05	-0.000556
26.0667	-0.000296
26.0833	-0.000266
26.1	-0.000236
26.1167	1.4e-05
26.1333	7.5e-05
26.15	0.000347
26.1667	0.000569
26.1833	0.000631
26.2	0.000483
26.2167	0.000457
26.2333	0.000402
26.25	0.000466
26.2667	0.000791
26.2833	0.001186
26.3	0.001453
26.3167	0.00147
26.3333	0.001588
26.35	0.001615
26.3667	0.001384
26.3833	0.001244
26.4	0.000994
26.4167	0.000925
26.4333	0.000945
26.45	0.001027
26.4667	0.000849
26.4833	0.000672
26.5	0.000454
26.5167	0.000576
26.5333	0.00073
26.55	0.000793
26.5667	0.000577
26.5833	0.00027
26.6	-0.000127
26.6167	-0.000364
26.6333	-0.000631
26.65	-0.001158
26.6667	-0.001385
26.6833	-0.001393
26.7	-0.001322
26.7167	-0.001281
26.7333	-0.001151
26.75	-0.00098
26.7667	-0.00107
26.7833	-0.001162
26.8	-0.000894
26.8167	-0.000916
26.8333	-0.001239
26.85	-0.001263
26.8667	-0.001438
26.8833	-0.001353
26.9	-0.000969
26.9167	-0.000534
26.9333	0.000258
26.95	0.00046
26.9667	0.000281
26.9833	0.000353
27	-0.001116
27.0167	-0.003667
27.0333	-0.004138
27.05	-0.019109
27.0667	-0.09164
27.0833	-0.145501
27.1	-0.180935
27.1167	-0.178538
27.1333	-0.133481
27.15	-0.094895
27.1667	-0.065649
27.1833	-0.042114
27.2	-0.020179
27.2167	-0.003694
27.2333	0.005441
27.25	0.015715
27.2667	0.020338
27.2833	0.024881
27.3	0.027255
27.3167	0.026128
27.3333	0.025351
27.35	0.025953
27.3667	0.023016
27.3833	0.018438
27.4	0.01402
27.4167	0.010492
27.4333	0.007244
27.45	0.005695
27.4667	0.004607
27.4833	0.003749
27.5	0.00347
27.5167	0.003112
27.5333	0.002423
27.55	0.001405
27.5667	0.000526
27.5833	-1.2e-05
27.6	-0.000331
27.6167	-0.000469
27.6333	-0.000517
27.65	-0.000555
27.6667	-0.000513
27.6833	-0.000511
27.7	-0.000559
27.7167	-0.000507
27.7333	-0.000494
27.75	-0.000461
27.7667	-0.000348
27.7833	-0.000335
27.8	-0.000271
27.8167	-0.000257
27.8333	-3.3e-05
27.85	2.2e-05
27.8667	-2.4e-05
27.8833	0.000111
27.9	0.000317
27.9167	0.000354
27.9333	0.00028
27.95	0.000366
27.9667	0.000503
27.9833	0.000551
28	0.00054
28.0167	0.000568
28.0333	0.000896
28.05	0.001096
28.0667	0.001126
28.0833	0.001107
28.1	0.001147
28.1167	0.001057
28.1333	0.000609
28.15	0.000291
28.1667	7.4e-05
28.1833	8.6e-05
28.2	-0.000202
28.2167	-0.000339
28.2333	-0.000385
28.25	-0.000192
28.2667	-7.8e-05
28.2833	-0.000175
28.3	-7.1e-05
28.3167	-0.000247
28.3333	-0.000273
28.35	-0.00025
28.3667	-0.000446
28.3833	-0.000702
28.4	-0.000678
28.4167	-0.000835
28.4333	-0.000601
28.45	-0.000607
28.4667	-0.000594
28.4833	-0.000341
28.5	-0.000198
28.5167	-0.000114
28.5333	-2.1e-05
28.55	-4.9e-05
28.5667	-0.000186
28.5833	-0.000403
28.6	-0.00059
28.6167	-0.000508
28.6333	-0.000576
28.65	-0.000524
28.6667	-0.000591
28.6833	-0.000579
28.7	-0.000557
28.7167	-0.000525
28.7333	-0.000303
28.75	3.9e-05
28.7667	0.000301
28.7833	0.000383
28.8	0.000476
28.8167	0.000388
28.8333	0.00014
28.85	6.3e-05
28.8667	9.6e-05
28.8833	0.000269
28.9	0.000522
28.9167	0.000915
28.9333	0.001149
28.95	0.001413
28.9667	0.001537
28.9833	0.001191
29	0.000345
29.0167	0.00193
29.0333	0.000145
29.05	-0.01434
29.0667	-0.080795
29.0833	-0.13969
29.1	-0.177174
29.1167	-0.183968
29.1333	-0.140712
29.15	-0.099796
29.1667	-0.06964
29.1833	-0.042474
29.2	-0.018767
29.2167	-0.007041
29.2333	0.004615
29.25	0.010722
29.2667	0.020179
29.2833	0.026426
29.3	0.028812
29.3167	0.028469
29.3333	0.025866
29.35	0.023993
29.3667	0.02215
29.3833	0.018156
29.4	0.014373
29.4167	0.01184
29.4333	0.010107
29.45	0.008873
29.4667	0.00801
29.4833	0.007347
29.5	0.006223
29.5167	0.0049
29.5333	0.003556
29.55	0.002612
29.5667	0.001969
29.5833	0.001294
29.6	0.00093
29.6167	0.000796
29.6333	0.000602
29.65	0.000147
29.6667	-0.000108
29.6833	-0.000243
29.7	-0.000438
29.7167	-0.000563
29.7333	-0.000658
29.75	-0.000674
29.7667	-0.00079
29.7833	-0.001106
29.8	-0.001062
29.8167	-0.000799
29.8333	-0.000587
29.85	-0.000564
29.8667	-0.000571
29.8833	-0.000749
29.9	-0.000877
29.9167	-0.000996
29.9333	-0.001095
29.95	-0.001134
29.9667	-0.000923
29.9833	-0.000823
30	-0.000604
30.0167	-0.000394
30.0333	-0.000185
30.05	-0.000126
30.0667	-0.000168
30.0833	-0.000271
30.1	-0.000453
30.1167	-0.000456
30.1333	-0.000599
30.15	-0.000534
30.1667	-0.000748
30.1833	-0.000653
30.2	-0.000437
30.2167	-0.000323
30.2333	-0.00019
30.25	1.4e-05
30.2667	3.7e-05
30.2833	0.000141
30.3	-1.7e-05
30.3167	-0.000225
30.3333	-0.000503
30.35	-0.000622
30.3667	-0.00044
30.3833	-0.00036
30.4	-0.000329
30.4167	-0.000179
30.4333	-3.8e-05
30.45	-0.000158
30.4667	-0.000148
30.4833	7.1e-05
30.5	6.1e-05
30.5167	5.1e-05
30.5333	-3e-05
30.55	-9e-05
30.5667	-0.000271
30.5833	-0.000451
30.6	-0.000422
30.6167	-0.000252
30.6333	-0.000153
30.65	7e-06
30.6667	1.7e-05
30.6833	-6.3e-05
30.7	-0.000132
30.7167	-0.000191
30.7333	5e-05
30.75	0.000141
30.7667	0.000222
30.7833	0.000294
30.8	0.000277
30.8167	0.0004
30.8333	0.000683
30.85	0.000607
30.8667	0.000562
30.8833	0.000707
30.9	0.000923
30.9167	0.001128
30.9333	0.001375
30.95	0.001443
30.9667	0.001062
30.9833	0.00116
31	0.001758
31.0167	0.000379
31.0333	0.00106
31.05	-0.009169
31.0667	-0.068908
31.0833	-0.130006
31.1	-0.167083
31.1167	-0.181459
31.1333	-0.142485
31.15	-0.100931
31.1667	-0.070937
31.1833	-0.044721
31.2	-0.020255
31.2167	-0.006258
31.2333	0.000678
31.25	0.004725
31.2667	0.015303
31.2833	0.022192
31.3	0.02806
31.3167	0.029168
31.3333	0.029308
31.35	0.028948
31.3667	0.023329
31.3833	0.015049
31.4	0.009919
31.4167	0.007781
31.4333	0.006003
31.45	0.004615
31.4667	0.003517
31.4833	0.002609
31.5	0.002143
31.5167	0.001206
31.5333	0.00035
31.55	-8.6e-05
31.5667	-0.000683
31.5833	-0.001228
31.6	-0.001853
31.6167	-0.002298
31.6333	-0.002524
31.65	-0.002708
31.6667	-0.002613
31.6833	-0.002817
31.7	-0.003071
31.7167	-0.003135
31.7333	-0.002879
31.75	-0.002752
31.7667	-0.002826
31.7833	-0.002899
31.8	-0.002722
31.8167	-0.002415
31.8333	-0.001978
31.85	-0.001901
31.8667	-0.001924
31.8833	-0.001777
31.9	-0.001529
31.9167	-0.001402
31.9333	-0.001234
31.95	-0.001067
31.9667	-0.000849
31.9833	-0.000682
32	-0.000454
32.0167	6.4e-05
32.0333	0.000451
32.05	0.000679
32.0667	0.000666
32.0833	0.000744
32.1	0.000981
32.1167	0.000898
32.1333	0.000706
32.15	0.000753
32.1667	0.00079
32.1833	0.000587
32.2	0.000504
32.2167	0.000631
32.2333	0.000847
32.25	0.000863
32.2667	0.00088
32.2833	0.000746
32.3	0.000512
32.3167	0.000297
32.3333	-1.8e-05
32.35	-0.000323
32.3667	-0.000528
32.3833	-0.000404
32.4	-0.000201
32.4167	-0.000328
32.4333	-0.000555
32.45	-0.000462
32.4667	-0.000311
32.4833	-0.000431
32.5	-0.0004
32.5167	-0.00019
32.5333	-0.00047
32.55	-0.000623
32.5667	-0.000675
32.5833	-0.000738
32.6	-0.000771
32.6167	-0.000785
32.6333	-0.000731
32.65	-0.000557
32.6667	-0.000343
32.6833	-0.000169
32.7	-0.000117
32.7167	-0.000267
32.7333	-0.000356
32.75	-0.000215
32.7667	-3.5e-05
32.7833	2.3e-05
32.8	-5.9e-05
32.8167	2.9e-05
32.8333	-7.4e-05
32.85	-0.000126
32.8667	-0.000142
32.8833	-5.7e-05
32.9	0.000178
32.9167	0.000293
32.9333	-0.000143
32.95	-0.000621
32.9667	-0.000918
32.9833	-0.001816
33	-0.001863
33.0167	-0.001552
33.0333	-0.004352
33.05	-0.012951
33.0667	-0.070561
33.0833	-0.129801
33.1	-0.164891
33.1167	-0.173023
33.1333	-0.139414
33.15	-0.100475
33.1667	-0.074936
33.1833	-0.049128
33.2	-0.026051
33.2167	-0.012353
33.2333	-0.003855
33.25	0.005502
33.2667	0.013219
33.2833	0.022176
33.3	0.025763
33.3167	0.027
33.3333	0.025037
33.35	0.022634
33.3667	0.021271
33.3833	0.017527
[truncated: 338 more rows]

## Sheet: Fig. 2G (H230A-repeat3)
DP_X	DP_Y	Baseline_X	Baseline_Y	Fit_X	Fit_Y	NDH_X	NDH_Y
0.083333	0.002058					0.117131	0.91237
0.1	0.001685					0.215777	1.22926
0.116667	0.001413					0.315365	1.08111
0.133333	0.001171					0.415895	0.543506
0.15	0.000848					0.517366	0.849425
0.166667	0.000516					0.61978	0.772168
0.183333	0.000243					0.723135	0.566049
0.2	0.000221					0.827431	0.582266
0.216667	9.8e-05					0.93267	0.714944
0.233333	7.5e-05					1.03885	0.65771
0.25	0.000192					1.14597	0.420421
0.266667	0.000179					1.25404	0.541104
0.283333	0.000356					1.36304	0.761069
0.3	0.000502					1.47299	0.401708
0.316667	0.000439					1.58388	0.257204
0.333333	0.000554					1.69571	0.466545
0.35	0.000509					1.80848	0.450347
0.366667	0.000145					1.9222	0.181186
0.383333	-0.00031
0.4	-0.000605
0.416667	-0.001081
0.433333	-0.001188
0.45	-0.001195
0.466667	-0.001312
0.483333	-0.001369
0.5	-0.001348
0.516667	-0.001458
0.533333	-0.001397
0.55	-0.001106
0.566667	-0.001096
0.583333	-0.001308
0.6	-0.00142
0.616667	-0.001482
0.633333	-0.001374
0.65	-0.001217
0.666667	-0.000941
0.683333	-0.000665
0.7	-0.00022
0.716667	-6.4e-05
0.733333	0.000131
0.75	0.000435
0.766667	0.000509
0.783333	0.000673
0.8	0.001117
0.816667	0.00112
0.833333	0.001143
0.85	0.001196
0.866667	0.001019
0.883333	0.000992
0.9	0.001054
0.916667	0.000606
0.933333	0.000478
0.95	0.00066
0.966667	0.000622
0.983333	0.000824
1	0.000745
1.01667	-0.001143
1.03333	-0.010162
1.05	-0.03419
1.06667	-0.0135
1.08333	-0.001059
1.1	0.000972
1.11667	0.001283
1.13333	0.001423
1.15	0.001493
1.16667	0.001153
1.18333	0.000812
1.2	0.000622
1.21667	0.000992
1.23333	0.00119
1.25	0.001309
1.26667	0.001458
1.28333	0.001527
1.3	0.001475
1.31667	0.001533
1.33333	0.001361
1.35	0.001319
1.36667	0.001086
1.38333	0.000633
1.4	9e-05
1.41667	-0.000343
1.43333	-0.000717
1.45	-0.00107
1.46667	-0.001355
1.48333	-0.00164
1.5	-0.002264
1.51667	-0.002949
1.53333	-0.003774
1.55	-0.00449
1.56667	-0.004306
1.58333	-0.004002
1.6	-0.003778
1.61667	-0.003895
1.63333	-0.004032
1.65	-0.00409
1.66667	-0.004237
1.68333	-0.004314
1.7	-0.004123
1.71667	-0.003782
1.73333	-0.003151
1.75	-0.00259
1.76667	-0.002129
1.78333	-0.00174
1.8	-0.001371
1.81667	-0.001101
1.83333	-0.000652
1.85	-0.000703
1.86667	-0.000546
1.88333	-0.000358
1.9	-0.000301
1.91667	-8.3e-05
1.93333	0.000104
1.95	0.000169
1.96667	0.000215
1.98333	0.0002
2	0.000276
2.01667	0.00027
2.03333	0.000214
2.05	5.8e-05
2.06667	-9.9e-05
2.08333	-0.000235
2.1	-0.000283
2.11667	-0.000342
2.13333	-0.00045
2.15	-0.000439
2.16667	-0.000447
2.18333	-0.000488
2.2	-0.000619
2.21667	-0.000789
2.23333	-0.00083
2.25	-0.000961
2.26667	-0.001104
2.28333	-0.001227
2.3	-0.001399
2.31667	-0.001372
2.33333	-0.001316
2.35	-0.00131
2.36667	-0.001145
2.38333	-0.000929
2.4	-0.000804
2.41667	-0.000799
2.43333	-0.000684
2.45	-0.00049
2.46667	-0.000225
2.48333	-3.1e-05
2.5	0.000164
2.51667	0.000418
2.53333	0.000523
2.55	0.000688
2.56667	0.000922
2.58333	0.001047
2.6	0.001063
2.61667	0.001048
2.63333	0.001194
2.65	0.00124
2.66667	0.001307
2.68333	0.001314
2.7	0.001141
2.71667	0.001118
2.73333	0.001106
2.75	0.001076
2.76667	0.001135
2.78333	0.001104
2.8	0.000813
2.81667	0.000654
2.83333	0.000525
2.85	0.000466
2.86667	0.000338
2.88333	6.9e-05
2.9	0.000152
2.91667	0.000225
2.93333	0.000119
2.95	0.000162
2.96667	-0.000125
2.98333	-0.00072
3	0.000235
3.01667	0.00277
3.03333	0.003395
3.05	-0.039339
3.06667	-0.065323
3.08333	-0.057897
3.1	-0.0327
3.11667	0.018836
3.13333	0.045563
3.15	0.047471
3.16667	0.036888
3.18333	0.024236
3.2	0.018193
3.21667	0.010491
3.23333	0.00973
3.25	0.010608
3.26667	0.011966
3.28333	0.012895
3.3	0.013164
3.31667	0.013193
3.33333	0.013201
3.35	0.01267
3.36667	0.012149
3.38333	0.011799
3.4	0.011728
3.41667	0.011607
3.43333	0.011516
3.45	0.011325
3.46667	0.010545
3.48333	0.009864
3.5	0.009233
3.51667	0.008392
3.53333	0.007661
3.55	0.00711
3.56667	0.006619
3.58333	0.006098
3.6	0.005367
3.61667	0.004486
3.63333	0.003664
3.65	0.003082
3.66667	0.002781
3.68333	0.002459
3.7	0.002187
3.71667	0.001924
3.73333	0.001572
3.75	0.001289
3.76667	0.001017
3.78333	0.000793
3.8	0.000669
3.81667	0.000526
3.83333	0.000382
3.85	0.000228
3.86667	0.000123
3.88333	6.8e-05
3.9	9.3e-05
3.91667	0.000128
3.93333	0.000322
3.95	0.000706
3.96667	0.000949
3.98333	0.001092
4	0.001005
4.01667	0.000897
4.03333	0.000729
4.05	0.00063
4.06667	0.000861
4.08333	0.001052
4.1	0.001192
4.11667	0.001231
4.13333	0.00131
4.15	0.001289
4.16667	0.001258
4.18333	0.001384
4.2	0.001331
4.21667	0.001077
4.23333	0.000624
4.25	7e-05
4.26667	-0.000297
4.28333	-0.000613
4.3	-0.00073
4.31667	-0.000806
4.33333	-0.000753
4.35	-0.000693
4.36667	-0.000663
4.38333	-0.000882
4.4	-0.001242
4.41667	-0.001263
4.43333	-0.001156
4.45	-0.001099
4.46667	-0.001291
4.48333	-0.001314
4.5	-0.001249
4.51667	-0.001325
4.53333	-0.001311
4.55	-0.001138
4.56667	-0.000804
4.58333	-0.000492
4.6	-0.000331
4.61667	-0.000259
4.63333	-0.000138
4.65	0.000173
4.66667	0.000392
4.68333	0.000411
4.7	0.000331
4.71667	0.00022
4.73333	0.000309
4.75	0.000497
4.76667	0.000385
4.78333	0.000313
4.8	0.000491
4.81667	0.000538
4.83333	0.000686
4.85	0.000913
4.86667	0.00106
4.88333	0.001168
4.9	0.001285
4.91667	0.000722
4.93333	0.000759
4.95	0.001216
4.96667	0.001233
4.98333	0.00221
5	0.003576
5.01667	0.002943
5.03333	-0.00046
5.05	-0.041953
5.06667	-0.062246
5.08333	-0.0503
5.1	-0.022083
5.11667	0.027734
5.13333	0.055021
5.15	0.050797
5.16667	0.041374
5.18333	0.02706
5.2	0.019457
5.21667	0.018194
5.23333	0.01741
5.25	0.017947
5.26667	0.017723
5.28333	0.01728
5.3	0.017106
5.31667	0.016733
5.33333	0.016119
5.35	0.015346
5.36667	0.014782
5.38333	0.014309
5.4	0.013925
5.41667	0.013481
5.43333	0.013238
5.45	0.012914
5.46667	0.012231
5.48333	0.011487
5.5	0.010973
5.51667	0.01033
5.53333	0.009706
5.55	0.009062
5.56667	0.008419
5.58333	0.007655
5.6	0.007001
5.61667	0.006418
5.63333	0.006004
5.65	0.00551
5.66667	0.005107
5.68333	0.004393
5.7	0.003619
5.71667	0.003066
5.73333	0.002562
5.75	0.002018
5.76667	0.001565
5.78333	0.001091
5.8	0.000537
5.81667	0.000214
5.83333	-7e-05
5.85	-0.000184
5.86667	-0.000147
5.88333	-7.1e-05
5.9	-0.000175
5.91667	-0.000328
5.93333	-0.000552
5.95	-0.000765
5.96667	-0.001099
5.98333	-0.001063
6	-0.000876
6.01667	-0.0004
6.03333	0.000147
6.05	0.000543
6.06667	0.00069
6.08333	0.000846
6.1	0.000773
6.11667	0.000759
6.13333	0.000786
6.15	0.000782
6.16667	0.000699
6.18333	0.000736
6.2	0.000822
6.21667	0.000919
6.23333	0.000965
6.25	0.001012
6.26667	0.001119
6.28333	0.001316
6.3	0.001382
6.31667	0.001319
6.33333	0.001116
6.35	0.000842
6.36667	0.000679
6.38333	0.000596
6.4	0.000433
6.41667	0.000319
6.43333	0.000376
6.45	0.000462
6.46667	0.000258
6.48333	5.5e-05
6.5	-4.9e-05
6.51667	-0.000154
6.53333	-0.000428
6.55	-0.000573
6.56667	-0.000748
6.58333	-0.000793
6.6	-0.000789
6.61667	-0.000685
6.63333	-0.000541
6.65	-0.000447
6.66667	-0.000254
6.68333	-7.2e-05
6.7	-0.00015
6.71667	-0.000337
6.73333	-0.000435
6.75	-0.000725
6.76667	-0.000954
6.78333	-0.000924
6.8	-0.000764
6.81667	-0.000404
6.83333	-0.000135
6.85	-0.000137
6.86667	3.1e-05
6.88333	0.00021
6.9	4.7e-05
6.91667	-0.000256
6.93333	-0.00065
6.95	-0.000794
6.96667	0.000423
6.98333	0.001328
7	0.000543
7.01667	0.000677
7.03333	0.002302
7.05	-0.041003
7.06667	-0.06946
7.08333	-0.064267
7.1	-0.038334
7.11667	0.012729
7.13333	0.047492
7.15	0.046974
7.16667	0.034395
7.18333	0.028807
7.2	0.022248
7.21667	0.01835
7.23333	0.01693
7.25	0.01718
7.26667	0.017471
7.28333	0.017361
7.3	0.017021
7.31667	0.01656
7.33333	0.015989
7.35	0.015259
7.36667	0.014708
7.38333	0.014387
7.4	0.014015
7.41667	0.013813
7.43333	0.013622
7.45	0.01314
7.46667	0.012578
7.48333	0.011926
7.5	0.011174
7.51667	0.010301
7.53333	0.009539
7.55	0.008786
7.56667	0.008063
7.58333	0.007331
7.6	0.006788
7.61667	0.006385
7.63333	0.005952
7.65	0.005469
7.66667	0.004886
7.68333	0.004363
7.7	0.00386
7.71667	0.003336
7.73333	0.002783
7.75	0.00246
7.76667	0.002287
7.78333	0.002123
7.8	0.00202
7.81667	0.001767
7.83333	0.001564
7.85	0.001441
7.86667	0.001398
7.88333	0.001395
7.9	0.001382
7.91667	0.001339
7.93333	0.001046
7.95	0.000774
7.96667	0.000621
7.98333	0.000579
8	0.000376
8.01667	0.000344
8.03333	0.000452
8.05	0.00058
8.06667	0.000648
8.08333	0.000746
8.1	0.000675
8.11667	0.000644
8.13333	0.000603
8.15	0.000572
8.16667	0.000671
8.18333	0.00079
8.2	0.00074
8.21667	0.00061
8.23333	0.0007
8.25	0.00087
8.26667	0.00097
8.28333	0.000761
8.3	0.000552
8.31667	0.000333
8.33333	0.000224
8.35	0.000136
8.36667	7.8e-05
8.38333	-4.1e-05
8.4	-0.000279
8.41667	-0.000407
8.43333	-0.000495
8.45	-0.000532
8.46667	-0.00058
8.48333	-0.000618
8.5	-0.000725
8.51667	-0.000773
8.53333	-0.00075
8.55	-0.000547
8.56667	-0.000494
8.58333	-0.000692
8.6	-0.000788
8.61667	-0.000425
8.63333	-0.000202
8.65	-9.9e-05
8.66667	5e-06
8.68333	0.000138
8.7	0.000182
8.71667	3.6e-05
8.73333	0.00012
8.75	6.4e-05
8.76667	9e-06
8.78333	8.3e-05
8.8	0.000128
8.81667	0.000303
8.83333	0.000458
8.85	0.000544
8.86667	0.00038
8.88333	0.000266
8.9	0.000252
8.91667	0.000218
8.93333	0.000555
8.95	0.000752
8.96667	0.001409
8.98333	0.001786
9	0.002354
9.01667	0.001843
9.03333	-0.003249
9.05	-0.040311
9.06667	-0.062912
9.08333	-0.055353
9.1	-0.027144
9.11667	0.019415
9.13333	0.044965
9.15	0.041665
9.16667	0.033465
9.18333	0.023856
9.2	0.015856
9.21667	0.011857
9.23333	0.011288
9.25	0.01153
9.26667	0.012501
9.28333	0.013173
9.3	0.013475
9.31667	0.013457
9.33333	0.01335
9.35	0.012983
9.36667	0.012395
9.38333	0.012198
9.4	0.011932
9.41667	0.011646
9.43333	0.011169
9.45	0.010663
9.46667	0.010327
9.48333	0.009352
9.5	0.008567
9.51667	0.007882
9.53333	0.006946
9.55	0.006042
9.56667	0.005068
9.58333	0.004363
9.6	0.003679
9.61667	0.002875
9.63333	0.002182
9.65	0.001368
9.66667	0.000615
9.68333	-4.8e-05
9.7	-0.000821
9.71667	-0.001234
9.73333	-0.001206
9.75	-0.001218
9.76667	-0.001181
9.78333	-0.001103
9.8	-0.001104
9.81667	-0.001256
9.83333	-0.001637
9.85	-0.002019
9.86667	-0.00207
9.88333	-0.00199
9.9	-0.001901
9.91667	-0.002071
9.93333	-0.002232
9.95	-0.002282
9.96667	-0.002261
9.98333	-0.002341
10	-0.002371
10.0167	-0.002401
10.0333	-0.00251
10.05	-0.002748
10.0667	-0.003067
10.0833	-0.003266
10.1	-0.003425
10.1167	-0.003543
10.1333	-0.003651
10.15	-0.003709
10.1667	-0.003378
10.1833	-0.003065
10.2	-0.002863
10.2167	-0.00291
10.2333	-0.002857
10.25	-0.002565
10.2667	-0.002302
10.2833	-0.002198
10.3	-0.001995
10.3167	-0.001732
10.3333	-0.001418
10.35	-0.001205
10.3667	-0.00083
10.3833	-0.000336
10.4	-0.000162
10.4167	-1.8e-05
10.4333	0.000206
10.45	0.000311
10.4667	0.000406
10.4833	0.00069
10.5	0.000615
10.5167	0.000651
10.5333	0.000736
10.55	0.000521
10.5667	0.000486
10.5833	0.000562
10.6	0.000538
10.6167	0.000483
10.6333	0.000339
10.65	0.000255
10.6667	0.000181
10.6833	-3e-06
10.7	-0.000158
10.7167	-0.000132
10.7333	4.4e-05
10.75	-6e-05
10.7667	-0.000235
10.7833	-0.000219
10.8	-0.000194
10.8167	-0.000248
10.8333	-0.000293
10.85	-0.000499
10.8667	-0.000554
10.8833	-0.000579
10.9	-0.000664
10.9167	-0.00049
10.9333	-0.000416
10.95	-0.000532
10.9667	-0.000829
10.9833	-0.000835
11	-0.001592
11.0167	-0.002699
11.0333	-0.003087
11.05	-0.030414
11.0667	-0.064642
11.0833	-0.0615
11.1	-0.045068
11.1167	-0.001097
11.1333	0.037725
11.15	0.045666
11.1667	0.035916
11.1833	0.025607
11.2	0.019247
11.2167	0.016447
11.2333	0.015267
11.25	0.015186
11.2667	0.015665
11.2833	0.015644
11.3	0.015623
11.3167	0.01549
11.3333	0.015088
11.35	0.014356
11.3667	0.013783
11.3833	0.0136
11.4	0.013287
11.4167	0.012693
11.4333	0.012179
11.45	0.011765
11.4667	0.01135
11.4833	0.010805
11.5	0.010179
11.5167	0.009444
11.5333	0.008719
11.55	0.008002
11.5667	0.007455
11.5833	0.006948
11.6	0.006141
11.6167	0.005494
11.6333	0.004845
11.65	0.004336
11.6667	0.003787
11.6833	0.003298
11.7	0.002819
11.7167	0.002319
11.7333	0.001908
11.75	0.001767
11.7667	0.001637
11.7833	0.001495
11.8	0.001243
11.8167	0.00086
11.8333	0.000727
11.85	0.000655
11.8667	0.000611
11.8833	0.000437
11.9	0.000142
11.9167	8e-06
11.9333	-0.000137
11.95	-9.3e-05
11.9667	2e-05
11.9833	7.4e-05
12	0.000297
12.0167	0.00037
12.0333	0.000382
12.05	0.000263
12.0667	0.000164
12.0833	0.000195
12.1	0.000246
12.1167	0.000335
12.1333	0.000304
12.15	0.000333
12.1667	0.000232
12.1833	5e-05
12.2	-0.000203
12.2167	-0.000267
12.2333	-0.00015
12.25	-1.4e-05
12.2667	-8.8e-05
12.2833	-0.000194
12.3	-0.00045
12.3167	-0.000625
12.3333	-0.000691
12.35	-0.000789
12.3667	-0.000687
12.3833	-0.000565
12.4	-0.000443
12.4167	-0.000562
12.4333	-0.000662
12.45	-0.000682
12.4667	-0.000523
12.4833	-0.000403
12.5	-0.000444
12.5167	-0.000436
12.5333	-0.000379
12.55	-0.000441
12.5667	-0.000444
12.5833	-0.000307
12.6	-1e-06
12.6167	0.000205
12.6333	0.000261
12.65	0.000298
12.6667	0.000193
12.6833	0.000198
12.7	0.000193
12.7167	0.000228
12.7333	0.000333
12.75	0.000288
12.7667	0.000363
12.7833	0.000417
12.8	0.000352
12.8167	0.000316
12.8333	0.000351
12.85	0.000365
12.8667	0.00053
12.8833	0.000374
12.9	0.000248
12.9167	0.000503
12.9333	0.000867
12.95	0.000812
12.9667	0.001136
12.9833	0.000461
13	-0.000104
13.0167	0.00128
13.0333	0.001275
13.05	-0.03089
13.0667	-0.058235
13.0833	-0.05354
13.1	-0.033195
13.1167	0.01316
13.1333	0.046155
13.15	0.04486
13.1667	0.033566
13.1833	0.022861
13.2	0.016467
13.2167	0.011852
13.2333	0.010728
13.25	0.010554
13.2667	0.011
13.2833	0.012285
13.3	0.012991
13.3167	0.012977
13.3333	0.012454
13.35	0.01206
13.3667	0.011966
13.3833	0.011663
13.4	0.01106
13.4167	0.011017
13.4333	0.010974
13.45	0.0104
13.4667	0.009787
13.4833	0.009395
13.5	0.008962
13.5167	0.00833
13.5333	0.007507
13.55	0.006325
13.5667	0.005373
13.5833	0.004661
13.6	0.0039
13.6167	0.003298
13.6333	0.002806
13.65	0.002155
13.6667	0.001584
13.6833	0.001513
13.7	0.001352
13.7167	0.001211
13.7333	0.001041
13.75	0.000801
13.7667	0.00078
13.7833	0.00062
13.8	0.00055
13.8167	0.000631
13.8333	0.000391
13.85	0.000232
13.8667	2.2e-05
13.8833	9.4e-05
13.9	0.000135
13.9167	5.6e-05
13.9333	2.8e-05
13.95	5e-05
13.9667	-3.8e-05
13.9833	-0.000116
14	-0.000233
14.0167	-0.000351
14.0333	-0.000458
14.05	-0.000275
14.0667	-0.000301
14.0833	-0.000318
14.1	-0.000355
14.1167	-0.000281
14.1333	-0.000246
14.15	-0.000392
14.1667	-0.000367
14.1833	-0.000553
14.2	-0.000667
14.2167	-0.000471
14.2333	-0.000276
14.25	-4e-05
14.2667	7.6e-05
14.2833	0.000153
14.3	0.000241
14.3167	0.000358
14.3333	0.000645
14.35	0.000803
14.3667	0.000693
14.3833	0.000632
14.4	0.000581
14.4167	0.00053
14.4333	0.000551
14.45	0.000502
14.4667	0.000373
14.4833	0.000354
14.5	0.000325
14.5167	0.000518
14.5333	0.000782
14.55	0.000805
14.5667	0.000628
14.5833	0.000401
14.6	0.000286
14.6167	9.1e-05
14.6333	-3.4e-05
14.65	-6.9e-05
14.6667	-0.000143
14.6833	-8.7e-05
14.7	0.00019
14.7167	0.000207
14.7333	0.000173
14.75	0.00013
14.7667	-5.2e-05
14.7833	-0.000224
14.8	-0.000206
14.8167	-0.000188
14.8333	-0.00016
14.85	-0.000251
14.8667	-0.000362
14.8833	-0.000393
14.9	-0.000285
14.9167	-0.000325
14.9333	-0.000506
14.95	-0.001256
14.9667	-0.001407
14.9833	-0.001487
15	-0.001337
15.0167	0.001423
15.0333	0.000943
15.05	-0.023166
15.0667	-0.059126
15.0833	-0.057705
15.1	-0.038585
15.1167	0.000496
15.1333	0.040247
15.15	0.044198
15.1667	0.031659
15.1833	0.021081
15.2	0.015782
15.2167	0.013474
15.2333	0.012625
15.25	0.012437
15.2667	0.01276
15.2833	0.013362
15.3	0.013644
15.3167	0.013216
15.3333	0.012339
15.35	0.011622
15.3667	0.011005
15.3833	0.010618
15.4	0.010351
15.4167	0.010255
15.4333	0.010168
15.45	0.009672
15.4667	0.009075
15.4833	0.0085
15.5	0.007784
15.5167	0.007048
15.5333	0.006383
15.55	0.005547
15.5667	0.004772
15.5833	0.003867
15.6	0.003053
15.6167	0.002398
15.6333	0.001973
15.65	0.001609
15.6667	0.001215
15.6833	0.001011
15.7	0.000967
15.7167	0.000603
15.7333	0.00043
15.75	8.7e-05
15.7667	-0.000366
15.7833	-0.00072
15.8	-0.001012
15.8167	-0.001334
15.8333	-0.001437
15.85	-0.001519
15.8667	-0.001812
15.8833	-0.001903
15.9	-0.001824
15.9167	-0.001766
15.9333	-0.001757
15.95	-0.001659
15.9667	-0.001369
15.9833	-0.00133
16	-0.00135
16.0167	-0.001401
16.0333	-0.001741
16.05	-0.001831
16.0667	-0.00188
16.0833	-0.00169
16.1	-0.001379
16.1167	-0.001178
16.1333	-0.000987
16.15	-0.000746
16.1667	-0.000584
16.1833	-0.000433
16.2	-0.000211
16.2167	-0.000188
16.2333	-2.6e-05
16.25	0.000137
16.2667	0.000329
16.2833	0.000462
16.3	0.000266
16.3167	0.000259
16.3333	0.000363
16.35	0.000416
16.3667	0.000531
16.3833	0.000525
16.4	0.00044
16.4167	0.000324
16.4333	0.000269
16.45	0.000165
16.4667	8e-05
16.4833	-0.000214
16.5	-0.000379
16.5167	-0.000513
16.5333	-0.000716
16.55	-0.00062
16.5667	-0.000653
16.5833	-0.000567
16.6	-0.000379
16.6167	-0.000242
16.6333	-2.4e-05
16.65	3.3e-05
16.6667	-7.9e-05
16.6833	-3e-05
16.7	0.000149
16.7167	0.000227
16.7333	0.000346
16.75	0.000495
16.7667	0.000525
16.7833	0.000495
16.8	0.000465
16.8167	0.000816
16.8333	0.000796
16.85	0.000958
16.8667	0.001099
16.8833	0.000931
16.9	0.000482
16.9167	0.000225
16.9333	0.000277
16.95	0.00019
16.9667	-0.000287
16.9833	-0.000414
17	0.000909
17.0167	0.002143
17.0333	0.002276
17.05	-0.02657
17.0667	-0.055606
17.0833	-0.054892
17.1	-0.039488
17.1167	0.000477
17.1333	0.035751
17.15	0.037545
17.1667	0.0244
17.1833	0.018604
17.2	0.017099
17.2167	0.014993
17.2333	0.012798
17.25	0.012012
17.2667	0.012706
17.2833	0.013161
17.3	0.012655
17.3167	0.011899
17.3333	0.011253
17.35	0.010817
17.3667	0.010391
17.3833	0.009915
17.4	0.009759
17.4167	0.009582
17.4333	0.009125
17.45	0.008488
17.4667	0.008181
17.4833	0.008093
17.5	0.007555
17.5167	0.006797
17.5333	0.00602
17.55	0.005111
17.5667	0.004242
17.5833	0.003603
17.6	0.003013
17.6167	0.002604
17.6333	0.002614
17.65	0.002262
17.6667	0.001781
17.6833	0.00143
17.7	0.001029
17.7167	0.000456
17.7333	0.000153
17.75	0.00011
17.7667	0.000116
17.7833	2.3e-05
17.8	2.8e-05
17.8167	3.2e-05
17.8333	5.6e-05
17.85	0.0001
17.8667	3.4e-05
17.8833	-4e-06
17.9	-7.3e-05
17.9167	-0.000142
17.9333	-0.000201
17.95	-0.00039
17.9667	-0.000492
17.9833	-0.000533
18	-0.000545
18.0167	-0.000587
18.0333	-0.00065
18.05	-0.000726
18.0667	-0.000771
18.0833	-0.000906
18.1	-0.001112
18.1167	-0.001159
18.1333	-0.001168
18.15	-0.001347
18.1667	-0.001466
18.1833	-0.001494
18.2	-0.001536
18.2167	-0.001488
18.2333	-0.00127
18.25	-0.000973
18.2667	-0.000725
18.2833	-0.00052
18.3	-0.000385
18.3167	-0.0003
18.3333	-0.000155
18.35	-5e-05
18.3667	4.3e-05
18.3833	3.6e-05
18.4	5.9e-05
18.4167	8.2e-05
18.4333	0.000285
18.45	0.000397
18.4667	0.000429
18.4833	0.000581
18.5	0.000683
18.5167	0.000825
18.5333	0.000857
18.55	0.000969
18.5667	0.000941
18.5833	0.000813
18.6	0.000595
18.6167	0.000317
18.6333	9e-05
18.65	3.2e-05
18.6667	0.000134
18.6833	0.000347
18.7	0.00036
18.7167	0.000324
18.7333	0.000257
18.75	0.00028
18.7667	0.000214
18.7833	0.000218
18.8	0.000303
18.8167	0.000337
18.8333	0.000192
18.85	0.000288
18.8667	0.000523
18.8833	0.000669
18.9	0.000925
18.9167	0.001181
18.9333	0.000949
18.95	0.000976
18.9667	0.001863
18.9833	0.002701
19	0.003309
19.0167	0.002808
19.0333	0.004717
19.05	-0.017464
19.0667	-0.054245
19.0833	-0.051625
19.1	-0.036735
19.1167	-0.008385
19.1333	0.027015
19.15	0.035836
19.1667	0.031517
19.1833	0.024569
19.2	0.01968
19.2167	0.016202
19.2333	0.015054
19.25	0.014997
19.2667	0.014979
19.2833	0.014972
19.3	0.014585
19.3167	0.013778
19.3333	0.012541
19.35	0.011665
19.3667	0.010879
19.3833	0.010383
19.4	0.010117
19.4167	0.009831
19.4333	0.009666
19.45	0.00952
19.4667	0.008845
19.4833	0.00832
19.5	0.007666
19.5167	0.007001
19.5333	0.006466
19.55	0.005831
19.5667	0.005187
19.5833	0.004573
19.6	0.003939
19.6167	0.003565
19.6333	0.003191
19.65	0.002928
19.6667	0.002684
19.6833	0.00231
19.7	0.002007
19.7167	0.001773
19.7333	0.00139
19.75	0.001077
19.7667	0.000903
19.7833	0.0008
19.8	0.000727
19.8167	0.000544
19.8333	0.000421
19.85	0.000378
19.8667	0.000295
19.8833	0.000142
19.9	-0.000261
19.9167	-0.000434
19.9333	-0.000417
19.95	-0.00046
19.9667	-0.000403
19.9833	-0.000456
20	-0.000489
20.0167	-0.000543
20.0333	-0.000586
20.05	-0.000469
20.0667	-0.000302
20.0833	-0.000305
20.1	-0.000319
20.1167	-0.000272
20.1333	-0.000216
20.15	-0.000199
20.1667	-0.000273
20.1833	-0.000296
20.2	-0.00026
20.2167	-0.000244
20.2333	9.2e-05
20.25	0.000308
20.2667	0.000474
20.2833	0.00049
20.3	0.000436
20.3167	0.000522
20.3333	0.000628
20.35	0.000663
20.3667	0.000599
20.3833	0.000544
20.4	0.000609
20.4167	0.000705
20.4333	0.00075
20.45	0.000625
20.4667	0.000499
20.4833	0.000584
20.5	0.000689
20.5167	0.000563
20.5333	0.000436
20.55	0.0003
20.5667	3.3e-05
20.5833	-0.000233
20.6	-0.00054
20.6167	-0.000649
20.6333	-0.000387
20.65	-0.000235
20.6667	-0.000283
20.6833	-0.000383
20.7	-0.000504
20.7167	-0.000654
20.7333	-0.000775
20.75	-0.000925
20.7667	-0.000818
20.7833	-0.000961
20.8	-0.001105
20.8167	-0.000888
20.8333	-0.000631
20.85	-0.000557
20.8667	-0.000523
20.8833	-0.000279
20.9	3.5e-05
20.9167	-0.000412
20.9333	-0.000831
20.95	-0.00054
20.9667	-6.8e-05
20.9833	0.000723
21	0.000683
21.0167	-0.000229
21.0333	0.00153
21.05	-0.008542
21.0667	-0.046993
21.0833	-0.062056
21.1	-0.04886
21.1167	-0.025084
21.1333	0.020022
21.15	0.038988
21.1667	0.035612
21.1833	0.027666
21.2	0.02079
21.2167	0.016554
21.2333	0.014278
21.25	0.01365
21.2667	0.014021
21.2833	0.014513
21.3	0.014595
21.3167	0.014116
21.3333	0.013626
21.35	0.012686
21.3667	0.012036
21.3833	0.011476
21.4	0.011175
21.4167	0.011314
21.4333	0.010812
21.45	0.01029
21.4667	0.009728
21.4833	0.009366
21.5	0.008803
21.5167	0.007879
21.5333	0.007166
21.55	0.006313
21.5667	0.005769
21.5833	0.005074
21.6	0.00459
21.6167	0.004005
21.6333	0.003391
21.65	0.002945
21.6667	0.00237
21.6833	0.001904
21.7	0.001659
21.7167	0.001463
21.7333	0.001097
21.75	0.00102
21.7667	0.000894
21.7833	0.000727
21.8	0.000641
21.8167	0.000464
21.8333	0.000427
21.85	0.000459
21.8667	0.000432
21.8833	0.000375
21.9	0.000137
21.9167	-0.00021
21.9333	-0.000258
21.95	-0.000235
21.9667	-0.000223
21.9833	-0.000281
22	-0.000239
22.0167	-0.000217
22.0333	-0.000295
22.05	-0.000352
22.0667	-0.00062
22.0833	-0.000638
22.1	-0.000686
22.1167	-0.000814
22.1333	-0.000752
22.15	-0.00049
22.1667	-0.000498
22.1833	-0.000546
22.2	-0.000433
22.2167	-0.00025
22.2333	-3.8e-05
22.25	0.000255
22.2667	0.000348
22.2833	0.000481
22.3	0.000455
22.3167	0.000539
22.3333	0.000572
22.35	0.000596
22.3667	0.000381
22.3833	0.000386
22.4	0.000611
22.4167	0.000736
22.4333	0.000881
22.45	0.001198
22.4667	0.001235
22.4833	0.001122
22.5	0.000979
22.5167	0.000896
22.5333	0.000754
22.55	0.000523
22.5667	0.000461
22.5833	0.00028
22.6	0.000109
22.6167	-1.2e-05
22.6333	-0.000142
22.65	-0.000392
22.6667	-0.000372
22.6833	-0.000172
22.7	1.9e-05
22.7167	-2e-05
22.7333	-0.000229
22.75	-0.000248
22.7667	-0.000176
22.7833	-0.000255
22.8	-0.000473
22.8167	-0.000641
22.8333	-0.00059
22.85	-0.000667
22.8667	-0.000705
22.8833	-0.000753
22.9	-0.00067
22.9167	-0.000388
22.9333	-0.000405
22.95	-0.000572
22.9667	-0.000289
22.9833	-0.000926
23	-0.001023
23.0167	-0.00024
23.0333	-0.000546
23.05	-0.011502
23.0667	-0.048279
23.0833	-0.059965
23.1	-0.04904
23.1167	-0.021416
23.1333	0.019949
23.15	0.031673
23.1667	0.025988
23.1833	0.019764
23.2	0.016039
23.2167	0.014135
23.2333	0.01288
23.25	0.012396
23.2667	0.012333
23.2833	0.01239
23.3	0.012376
23.3167	0.012133
23.3333	0.011241
23.35	0.010169
23.3667	0.009407
23.3833	0.008805
23.4	0.008254
23.4167	0.007833
23.4333	0.007543
23.45	0.007352
23.4667	0.007172
23.4833	0.006452
23.5	0.005843
23.5167	0.005265
23.5333	0.004606
23.55	0.004047
23.5667	0.003549
23.5833	0.002982
23.6	0.002495
23.6167	0.002009
23.6333	0.001472
23.65	0.001076
23.6667	0.001122
23.6833	0.001067
23.7	0.000972
23.7167	0.001097
23.7333	0.001174
23.75	0.001101
23.7667	0.001009
23.7833	0.000926
23.8	0.001014
23.8167	0.001013
23.8333	0.001183
23.85	0.001353
23.8667	0.001542
23.8833	0.001503
23.9	0.001345
23.9167	0.001197
23.9333	0.001189
23.95	0.001091
23.9667	0.001105
23.9833	0.00099
24	0.000925
24.0167	0.00104
24.0333	0.001024
24.05	0.000951
24.0667	0.001099
24.0833	0.001116
24.1	0.000984
24.1167	0.001071
24.1333	0.001111
24.15	0.00091
24.1667	0.00069
24.1833	0.000429
24.2	0.000109
24.2167	-6.9e-05
24.2333	-0.000238
24.25	-0.000387
24.2667	-0.000546
24.2833	-0.000494
24.3	-0.000522
24.3167	-0.00046
24.3333	-0.000537
24.35	-0.000695
24.3667	-0.000653
24.3833	-0.000611
24.4	-0.000878
24.4167	-0.001046
24.4333	-0.001093
24.45	-0.001301
24.4667	-0.001288
24.4833	-0.001216
24.5	-0.001354
24.5167	-0.001341
24.5333	-0.001019
24.55	-0.000857
24.5667	-0.000614
24.5833	-0.000372
24.6	-0.00011
24.6167	2.2e-05
24.6333	9.5e-05
24.65	4.7e-05
24.6667	0.000209
24.6833	0.000252
24.7	0.000215
24.7167	0.000148
24.7333	0.00011
24.75	0.000213
24.7667	0.000456
24.7833	0.00048
24.8	0.000474
24.8167	0.000657
24.8333	0.000851
24.85	0.000935
24.8667	0.000679
24.8833	0.000584
24.9	0.000348
24.9167	0.000203
24.9333	4.8e-05
24.95	6.4e-05
24.9667	0.000349
24.9833	6.5e-05
25	-0.00029
25.0167	-0.002753
25.0333	-0.000337
25.05	-0.010421
25.0667	-0.051364
25.0833	-0.055248
25.1	-0.047741
25.1167	-0.021434
25.1333	0.018633
25.15	0.03452
25.1667	0.032878
25.1833	0.025276
25.2	0.020033
25.2167	0.017111
25.2333	0.015669
25.25	0.015267
25.2667	0.015485
25.2833	0.015583
25.3	0.015602
25.3167	0.01534
25.3333	0.014449
25.35	0.013407
25.3667	0.012746
25.3833	0.012215
25.4	0.011673
25.4167	0.011242
25.4333	0.011072
25.45	0.010991
25.4667	0.01057
25.4833	0.009779
25.5	0.009118
25.5167	0.008237
25.5333	0.007186
25.55	0.006236
25.5667	0.005385
25.5833	0.004594
25.6	0.003854
25.6167	0.003153
25.6333	0.002422
25.65	0.001932
25.6667	0.001471
25.6833	0.000831
25.7	0.00026
25.7167	-2.1e-05
25.7333	-0.000131
25.75	-0.000262
25.7667	-0.000413
25.7833	-0.000644
25.8	-0.000974
25.8167	-0.001205
25.8333	-0.001396
25.85	-0.001317
25.8667	-0.001468
25.8833	-0.001459
25.9	-0.00143
25.9167	-0.001252
25.9333	-0.001353
25.95	-0.001424
25.9667	-0.001486
25.9833	-0.001497
26	-0.001299
26.0167	-0.000991
26.0333	-0.000653
26.05	-0.000505
26.0667	-0.000567
26.0833	-0.000679
26.1	-0.000861
26.1167	-0.000833
26.1333	-0.000636
26.15	-0.000549
26.1667	-0.000442
26.1833	-0.000265
26.2	2e-06
26.2167	2.9e-05
26.2333	-7.5e-05
26.25	-0.000139
26.2667	-0.000172
26.2833	-0.000166
26.3	-8.1e-05
26.3167	-0.000155
26.3333	-0.000329
26.35	-0.000324
26.3667	-0.000399
26.3833	-0.000624
26.4	-0.000719
26.4167	-0.000745
26.4333	-0.00066
26.45	-0.000586
26.4667	-0.000502
26.4833	-0.000388
26.5	-0.000265
26.5167	-0.000331
26.5333	-0.000467
26.55	-0.000484
26.5667	-0.000501
26.5833	-0.000588
26.6	-0.000484
26.6167	-0.000351
26.6333	-0.000128
26.65	2.5e-05
26.6667	0.000158
26.6833	7.1e-05
26.7	8.4e-05
26.7167	0.000257
26.7333	0.000351
26.75	0.000494
26.7667	0.000598
26.7833	0.000792
26.8	0.000886
26.8167	0.00088
26.8333	0.000784
26.85	0.000738
26.8667	0.000853
26.8833	0.001099
26.9	0.001264
26.9167	0.001059
26.9333	0.001084
26.95	0.001161
26.9667	0.001377
26.9833	0.001403
27	0.000209
27.0167	-7.4e-05
27.0333	0.000322
27.05	-0.003621
27.0667	-0.040504
27.0833	-0.057117
27.1	-0.04916
27.1167	-0.025983
27.1333	0.013685
27.15	0.033022
27.1667	0.028979
27.1833	0.024546
27.2	0.020933
27.2167	0.017581
27.2333	0.016228
27.25	0.016595
27.2667	0.016852
27.2833	0.016689
27.3	0.016165
27.3167	0.015762
27.3333	0.015438
27.35	0.014665
27.3667	0.013931
27.3833	0.013317
27.4	0.012793
27.4167	0.012558
27.4333	0.012753
27.45	0.012928
27.4667	0.012353
27.4833	0.011627
27.5	0.010821
27.5167	0.009934
27.5333	0.009118
27.55	0.008351
27.5667	0.007534
27.5833	0.006515
27.6	0.005667
27.6167	0.005198
27.6333	0.00451
27.65	0.00396
27.6667	0.003779
27.6833	0.003699
27.7	0.003428
27.7167	0.003137
27.7333	0.002804
27.75	0.002241
27.7667	0.001627
27.7833	0.001244
27.8	0.000981
27.8167	0.000694
27.8333	0.000588
27.85	0.000601
27.8667	0.000605
27.8833	0.000508
27.9	0.000538
27.9167	0.000588
27.9333	0.000428
27.95	0.000249
27.9667	0.000267
27.9833	0.000194
28	7e-05
28.0167	-0.000114
28.0333	-0.000357
28.05	-0.000713
28.0667	-0.000781
28.0833	-0.000669
28.1	-0.000687
28.1167	-0.000835
28.1333	-0.000846
28.15	-0.000938
28.1667	-0.00098
28.1833	-0.001233
28.2	-0.001375
28.2167	-0.001402
28.2333	-0.001359
28.25	-0.001286
28.2667	-0.001154
28.2833	-0.001091
28.3	-0.001113
28.3167	-0.001115
28.3333	-0.001317
28.35	-0.001439
28.3667	-0.001472
28.3833	-0.001438
28.4	-0.001434
28.4167	-0.00127
28.4333	-0.001046
28.45	-0.000814
28.4667	-0.000673
28.4833	-0.000612
28.5	-0.000562
28.5167	-0.000501
28.5333	-0.000442
28.55	-0.000453
28.5667	-0.000394
28.5833	-0.000276
28.6	-0.000337
28.6167	-0.000289
28.6333	-0.000142
28.65	-1.4e-05
28.6667	0.000314
28.6833	0.000442
28.7	0.00069
28.7167	0.000809
28.7333	0.000997
28.75	0.001015
28.7667	0.001094
28.7833	0.001264
28.8	0.001435
28.8167	0.001505
28.8333	0.001535
28.85	0.001657
28.8667	0.00168
28.8833	0.001703
28.9	0.001916
28.9167	0.001949
28.9333	0.001674
28.95	0.001831
28.9667	0.002497
28.9833	0.002423
29	0.00148
29.0167	0.001739
29.0333	0.002058
29.05	-0.002672
29.0667	-0.037692
29.0833	-0.059783
29.1	-0.05338
29.1167	-0.032827
29.1333	0.008465
29.15	0.031278
29.1667	0.028341
29.1833	0.020557
29.2	0.016032
29.2167	0.013628
29.2333	0.012393
29.25	0.0119
29.2667	0.012238
29.2833	0.012416
29.3	0.012394
29.3167	0.012062
29.3333	0.011322
29.35	0.010542
29.3667	0.010283
29.3833	0.009693
29.4	0.009314
29.4167	0.009326
29.4333	0.009409
29.45	0.009222
29.4667	0.009015
29.4833	0.008687
29.5	0.008222
29.5167	0.007567
29.5333	0.006762
29.55	0.005907
29.5667	0.005072
29.5833	0.004388
29.6	0.003655
29.6167	0.003061
29.6333	0.002638
29.65	0.002205
29.6667	0.001843
29.6833	0.001532
29.7	0.00126
29.7167	0.001008
29.7333	0.000657
29.75	0.000227
29.7667	-0.000164
29.7833	-0.000434
29.8	-0.000835
29.8167	-0.000994
29.8333	-0.001083
29.85	-0.001082
29.8667	-0.001132
29.8833	-0.001001
29.9	-0.000809
29.9167	-0.000757
29.9333	-0.000756
29.95	-0.000874
29.9667	-0.001032
29.9833	-0.000999
30	-0.000957
30.0167	-0.000884
30.0333	-0.000462
30.05	-0.000219
30.0667	-6e-06
30.0833	7.7e-05
30.1	0.000151
30.1167	1.4e-05
30.1333	-6.3e-05
30.15	-8.9e-05
30.1667	9.4e-05
30.1833	9.8e-05
30.2	-9.9e-05
30.2167	-0.000235
30.2333	-0.000352
30.25	-0.000338
30.2667	-0.000264
30.2833	-0.000181
30.3	3e-06
30.3167	-3.3e-05
30.3333	-0.00022
30.35	-0.000346
30.3667	-0.000532
30.3833	-0.000569
30.4	-0.000735
30.4167	-0.000801
30.4333	-0.000818
30.45	-0.000694
30.4667	-0.000541
30.4833	-0.000447
30.5	-0.000374
30.5167	-0.00014
30.5333	-9.6e-05
30.55	-1.3e-05
30.5667	8.1e-05
30.5833	8.5e-05
30.6	0.000108
30.6167	4.2e-05
30.6333	6e-06
30.65	0.000121
30.6667	0.000295
30.6833	0.000509
30.7	0.000554
30.7167	0.000368
30.7333	0.000273
30.75	0.000338
30.7667	0.000403
30.7833	0.000448
30.8	0.000394
30.8167	0.0003
30.8333	0.000265
30.85	0.000411
30.8667	0.000398
30.8833	0.000264
30.9	0.000281
30.9167	0.000407
30.9333	0.000124
30.95	-0.000409
30.9667	1.9e-05
30.9833	-1.4e-05
31	-5.7e-05
31.0167	-0.000939
31.0333	0.000329
31.05	-0.001613
31.0667	-0.032465
31.0833	-0.057927
31.1	-0.055629
31.1167	-0.04121
31.1333	-0.003881
31.15	0.021607
31.1667	0.024456
31.1833	0.019525
31.2	0.015394
31.2167	0.012863
31.2333	0.011962
31.25	0.011811
31.2667	0.012441
31.2833	0.01297
31.3	0.01286
31.3167	0.012339
31.3333	0.011369
31.35	0.010619
31.3667	0.010109
31.3833	0.009948
31.4	0.009668
31.4167	0.009578
31.4333	0.009598
31.45	0.009308
31.4667	0.009098
31.4833	0.008828
31.5	0.008368
31.5167	0.007718
31.5333	0.006969
31.55	0.006239
31.5667	0.005539
31.5833	0.004829
31.6	0.004249
31.6167	0.003769
31.6333	0.003399
31.65	0.003069
31.6667	0.002779
31.6833	0.00259
31.7	0.00218
31.7167	0.00192
31.7333	0.00174
31.75	0.001299
31.7667	0.000999
31.7833	0.000809
31.8	0.000689
31.8167	0.000689
31.8333	0.000598
31.85	0.000438
31.8667	0.000197
31.8833	-2.3e-05
31.9	-0.000174
31.9167	-0.000315
31.9333	-0.000456
31.95	-0.000706
31.9667	-0.000727
31.9833	-0.000699
32	-0.00071
32.0167	-0.000491
32.0333	-0.000173
32.05	-0.000184
32.0667	-0.000326
32.0833	-0.000378
32.1	-0.00036
32.1167	-0.000372
32.1333	-0.000674
32.15	-0.001177
32.1667	-0.001309
32.1833	-0.001262
32.2	-0.001044
32.2167	-0.000987
32.2333	-0.000771
32.25	-0.000704
32.2667	-0.000548
32.2833	-0.000601
32.3	-0.000825
32.3167	-0.001199
32.3333	-0.001764
32.35	-0.001978
32.3667	-0.002102
32.3833	-0.002207
32.4	-0.002263
32.4167	-0.002468
32.4333	-0.002453
32.45	-0.002299
32.4667	-0.002025
32.4833	-0.002061
32.5	-0.002278
32.5167	-0.002134
32.5333	-0.001961
32.55	-0.002138
32.5667	-0.002146
32.5833	-0.001953
32.6	-0.001751
32.6167	-0.001379
32.6333	-0.001077
32.65	-0.000756
32.6667	-0.000545
32.6833	-0.000393
32.7	-0.000362
32.7167	-0.000201
32.7333	-4e-05
32.75	2.1e-05
32.7667	0.000172
32.7833	0.000363
32.8	0.000664
32.8167	0.000845
32.8333	0.000896
32.85	0.000937
32.8667	0.001029
32.8833	0.001141
32.9	0.001133
32.9167	0.001175
32.9333	0.001507
32.95	0.00163
32.9667	0.001783
32.9833	0.001976
33	0.001209
33.0167	0.001292
33.0333	0.000977
33.05	0.001021
33.0667	-0.037305
33.0833	-0.057431
33.1	-0.046317
33.1167	-0.031222
33.1333	0.002793
33.15	0.023008
33.1667	0.024193
33.1833	0.018639
33.2	0.015915
33.2167	0.013631
33.2333	0.013096
33.25	0.013332
33.2667	0.013409
33.2833	0.013265
33.3	0.013002
33.3167	0.012838
33.3333	0.012205
33.35	0.011502
33.3667	0.011149
33.3833	0.010766
[truncated: 338 more rows]

## Sheet: Fig. 2H (G107S-repeat1)
DP_X	DP_Y	Baseline_X	Baseline_Y	Fit_X	Fit_Y	NDH_X	NDH_Y
0.083333	-0.001296					0.120422	0.26318
0.1	-0.000342					0.22187	0.088798
0.116667	-0.000399					0.324312	-0.24757
0.133333	-0.000325					0.427749	-0.552293
0.15	-6.2e-05					0.532182	-0.509114
0.166667	0.000221					0.63761	-0.477274
0.183333	0.000575					0.744033	-0.441574
0.2	0.000928					0.851451	-0.463024
0.216667	0.001112					0.959864	-0.375024
0.233333	0.001195					1.06927	-0.566843
0.25	0.000989					1.17968	-0.44804
0.266667	0.000923					1.29107	-0.37743
0.283333	0.000886					1.40347	-0.205761
0.3	0.00071					1.51686	-0.798157
0.316667	0.000843					1.63124	-0.668491
0.333333	0.001117					1.74662	-0.609476
0.35	0.00125					1.86299	-0.929551
0.366667	0.001104					1.98036	-0.735054
0.383333	0.000987
0.4	0.000811
0.416667	0.000694
0.433333	0.000607
0.45	0.000821
0.466667	0.000944
0.483333	0.000747
0.5	0.00069
0.516667	0.000692
0.533333	0.000595
0.55	0.000327
0.566667	8e-05
0.583333	1e-06
0.6	-0.000168
0.616667	-0.000256
0.633333	-0.000455
0.65	-0.000704
0.666667	-0.000805
0.683333	-0.000685
0.7	-0.000455
0.716667	-0.000425
0.733333	-0.000387
0.75	-0.000209
0.766667	-0.000122
0.783333	-8.4e-05
0.8	-0.000297
0.816667	-0.000491
0.833333	-0.000336
0.85	-0.000371
0.866667	-0.000226
0.883333	2.9e-05
0.9	8.1e-05
0.916667	0.000304
0.933333	-2.4e-05
0.95	4.8e-05
0.966667	-0.00046
0.983333	-0.001181
1	-0.002382
1.01667	-0.002473
1.03333	0.003036
1.05	0.004273
1.06667	0.003499
1.08333	0.001064
1.1	-0.00046
1.11667	-0.000705
1.13333	-0.001441
1.15	-0.00204
1.16667	-0.002148
1.18333	-0.002036
1.2	-0.002225
1.21667	-0.002526
1.23333	-0.003048
1.25	-0.003671
1.26667	-0.004163
1.28333	-0.004316
1.3	-0.004382
1.31667	-0.004039
1.33333	-0.003496
1.35	-0.003142
1.36667	-0.00292
1.38333	-0.002821
1.4	-0.002663
1.41667	-0.002504
1.43333	-0.002526
1.45	-0.002469
1.46667	-0.002565
1.48333	-0.002492
1.5	-0.002258
1.51667	-0.002065
1.53333	-0.001804
1.55	-0.001646
1.56667	-0.001707
1.58333	-0.001569
1.6	-0.001401
1.61667	-0.001526
1.63333	-0.001414
1.65	-0.001481
1.66667	-0.001688
1.68333	-0.001776
1.7	-0.001778
1.71667	-0.001721
1.73333	-0.001665
1.75	-0.001648
1.76667	-0.001721
1.78333	-0.001831
1.8	-0.00174
1.81667	-0.001699
1.83333	-0.001649
1.85	-0.0017
1.86667	-0.001685
1.88333	-0.001671
1.9	-0.001556
1.91667	-0.001462
1.93333	-0.00136
1.95	-0.001252
1.96667	-0.001113
1.98333	-0.001035
2	-0.000887
2.01667	-0.000812
2.03333	-0.000779
2.05	-0.000627
2.06667	-0.000484
2.08333	-0.000301
2.1	-2.3e-05
2.11667	0.000104
2.13333	4.2e-05
2.15	-7.1e-05
2.16667	4.6e-05
2.18333	0.000129
2.2	8.2e-05
2.21667	6.4e-05
2.23333	-3.3e-05
2.25	0.000129
2.26667	0.000357
2.28333	0.000485
2.3	0.000584
2.31667	0.000742
2.33333	0.000729
2.35	0.000393
2.36667	0.000118
2.38333	5.3e-05
2.4	0.000187
2.41667	0.00026
2.43333	0.000311
2.45	0.000462
2.46667	0.000454
2.48333	0.000715
2.5	0.000854
2.51667	0.000692
2.53333	0.00047
2.55	0.000378
2.56667	0.000307
2.58333	0.000122
2.6	-0.000112
2.61667	-0.000167
2.63333	0.000199
2.65	0.000374
2.66667	0.000237
2.68333	0.00032
2.7	0.000363
2.71667	0.000226
2.73333	0.000168
2.75	0.000249
2.76667	0.00036
2.78333	0.000301
2.8	0.000232
2.81667	7.1e-05
2.83333	-8e-05
2.85	-0.000151
2.86667	7.7e-05
2.88333	0.000306
2.9	0.000403
2.91667	0.00019
2.93333	4.7e-05
2.95	-0.000166
2.96667	0.000111
2.98333	0.000886
3	0.003031
3.01667	0.001996
3.03333	-0.001859
3.05	-0.004724
3.06667	-0.004061
3.08333	-0.005207
3.1	-0.006974
3.11667	-0.00815
3.13333	-0.009437
3.15	-0.010106
3.16667	-0.009864
3.18333	-0.009492
3.2	-0.00907
3.21667	-0.008609
3.23333	-0.008238
3.25	-0.007457
3.26667	-0.006977
3.28333	-0.006996
3.3	-0.006717
3.31667	-0.005947
3.33333	-0.005068
3.35	-0.004109
3.36667	-0.003359
3.38333	-0.002501
3.4	-0.001763
3.41667	-0.001074
3.43333	-0.000506
3.45	0.000252
3.46667	0.001059
3.48333	0.001847
3.5	0.002244
3.51667	0.002431
3.53333	0.002808
3.55	0.003045
3.56667	0.003321
3.58333	0.003518
3.6	0.003664
3.61667	0.0038
3.63333	0.003856
3.65	0.003712
3.66667	0.003708
3.68333	0.003684
3.7	0.003879
3.71667	0.003924
3.73333	0.003729
3.75	0.003525
3.76667	0.00341
3.78333	0.003245
3.8	0.0029
3.81667	0.002655
3.83333	0.002609
3.85	0.002584
3.86667	0.002609
3.88333	0.002603
3.9	0.002588
3.91667	0.002633
3.93333	0.002717
3.95	0.002832
3.96667	0.002816
3.98333	0.002581
4	0.002225
4.01667	0.002189
4.03333	0.002174
4.05	0.002168
4.06667	0.002483
4.08333	0.002767
4.1	0.003142
4.11667	0.003646
4.13333	0.003691
4.15	0.003656
4.16667	0.00326
4.18333	0.003005
4.2	0.0027
4.21667	0.002455
4.23333	0.00226
4.25	0.002124
4.26667	0.00187
4.28333	0.002055
4.3	0.00213
4.31667	0.001796
4.33333	0.001831
4.35	0.001777
4.36667	0.001803
4.38333	0.001769
4.4	0.001514
4.41667	0.00116
4.43333	0.001007
4.45	0.001034
4.46667	0.0012
4.48333	0.001187
4.5	0.000944
4.51667	0.000781
4.53333	0.000698
4.55	0.000836
4.56667	0.000953
4.58333	0.000901
4.6	0.001039
4.61667	0.001208
4.63333	0.001346
4.65	0.001454
4.66667	0.001364
4.68333	0.001173
4.7	0.000902
4.71667	0.000652
4.73333	0.000501
4.75	0.000492
4.76667	0.000473
4.78333	0.000283
4.8	0.000164
4.81667	0.000465
4.83333	0.000757
4.85	0.000859
4.86667	0.000671
4.88333	0.000563
4.9	0.000376
4.91667	-1.1e-05
4.93333	0.000272
4.95	0.001086
4.96667	0.001079
4.98333	0.001613
5	0.002198
5.01667	0.000552
5.03333	-0.004223
5.05	-0.005308
5.06667	-0.003312
5.08333	-0.002907
5.1	-0.003671
5.11667	-0.005435
5.13333	-0.004879
5.15	-0.004652
5.16667	-0.007865
5.18333	-0.009978
5.2	-0.009561
5.21667	-0.008583
5.23333	-0.008395
5.25	-0.008027
5.26667	-0.007119
5.28333	-0.006491
5.3	-0.006192
5.31667	-0.006233
5.33333	-0.005584
5.35	-0.004474
5.36667	-0.003975
5.38333	-0.003595
5.4	-0.003155
5.41667	-0.002765
5.43333	-0.002445
5.45	-0.002115
5.46667	-0.001554
5.48333	-0.001003
5.5	-0.000252
5.51667	0.000299
5.53333	0.00057
5.55	0.000602
5.56667	0.000704
5.58333	0.000966
5.6	0.001248
5.61667	0.00159
5.63333	0.002012
5.65	0.002285
5.66667	0.002197
5.68333	0.0024
5.7	0.002703
5.71667	0.002676
5.73333	0.003039
5.75	0.003232
5.76667	0.003326
5.78333	0.003239
5.8	0.003003
5.81667	0.003027
5.83333	0.003391
5.85	0.003155
5.86667	0.002879
5.88333	0.003043
5.9	0.002828
5.91667	0.002882
5.93333	0.002826
5.95	0.002871
5.96667	0.002666
5.98333	0.002641
6	0.003026
6.01667	0.00293
6.03333	0.002636
6.05	0.002561
6.06667	0.002246
6.08333	0.001871
6.1	0.001736
6.11667	0.001742
6.13333	0.001827
6.15	0.001763
6.16667	0.001628
6.18333	0.001414
6.2	0.0014
6.21667	0.001115
6.23333	0.000941
6.25	0.000707
6.26667	0.000693
6.28333	0.000628
6.3	0.000624
6.31667	0.00068
6.33333	0.000736
6.35	0.000722
6.36667	0.000478
6.38333	0.000234
6.4	0.0003
6.41667	0.000476
6.43333	0.000692
6.45	0.000588
6.46667	0.000424
6.48333	0.00039
6.5	0.000386
6.51667	0.000412
6.53333	0.000367
6.55	0.000423
6.56667	0.000429
6.58333	0.000385
6.6	0.000301
6.61667	0.000197
6.63333	0.000122
6.65	4.8e-05
6.66667	-1.6e-05
6.68333	2.9e-05
6.7	7.5e-05
6.71667	6e-05
6.73333	-3.4e-05
6.75	-0.000169
6.76667	-0.000454
6.78333	-0.000638
6.8	-0.000603
6.81667	-0.000578
6.83333	-0.000593
6.85	-0.000528
6.86667	-0.000594
6.88333	-0.000729
6.9	-0.000654
6.91667	-0.00085
6.93333	-0.001245
6.95	-0.001191
6.96667	-0.000637
6.98333	0.000248
7	0.000642
7.01667	0.001326
7.03333	-0.00355
7.05	-0.005796
7.06667	-0.004142
7.08333	-0.003458
7.1	-0.004684
7.11667	-0.00589
7.13333	-0.005866
7.15	-0.006362
7.16667	-0.007188
7.18333	-0.007944
7.2	-0.00822
7.21667	-0.008087
7.23333	-0.007842
7.25	-0.007398
7.26667	-0.006994
7.28333	-0.00722
7.3	-0.007416
7.31667	-0.007462
7.33333	-0.007247
7.35	-0.006703
7.36667	-0.005938
7.38333	-0.005274
7.4	-0.004479
7.41667	-0.003844
7.43333	-0.003239
7.45	-0.002504
7.46667	-0.001859
7.48333	-0.001313
7.5	-0.000708
7.51667	-0.000322
7.53333	-0.000927
7.55	-0.00119
7.56667	-0.001074
7.58333	-0.000698
7.6	-0.000591
7.61667	-0.000305
7.63333	-0.000318
7.65	-0.00011
7.66667	0.000117
7.68333	7.4e-05
7.7	7.2e-05
7.71667	2e-05
7.73333	-1e-06
7.75	1.7e-05
7.76667	-0.000115
7.78333	-0.000336
7.8	-0.000396
7.81667	-0.000256
7.83333	0.000223
7.85	0.000433
7.86667	0.000474
7.88333	0.000305
7.9	0.000136
7.91667	0.000197
7.93333	0.000358
7.95	0.00036
7.96667	0.000453
7.98333	0.000556
8	0.000648
8.01667	0.000551
8.03333	0.000285
8.05	0.00025
8.06667	0.000194
8.08333	7.9e-05
8.1	0.000434
8.11667	0.00066
8.13333	0.000536
8.15	0.000372
8.16667	0.000338
8.18333	0.000406
8.2	0.000614
8.21667	0.000552
8.23333	0.00035
8.25	0.000298
8.26667	0.000228
8.28333	1.8e-05
8.3	-8.2e-05
8.31667	-0.000322
8.33333	-0.000202
8.35	6e-05
8.36667	0.000522
8.38333	0.000704
8.4	0.000536
8.41667	0.000379
8.43333	0.000213
8.45	0.000107
8.46667	0.000151
8.48333	0.000305
8.5	0.000619
8.51667	0.000755
8.53333	0.000891
8.55	0.000866
8.56667	0.000882
8.58333	0.000559
8.6	0.000296
8.61667	0.000344
8.63333	0.000481
8.65	0.000648
8.66667	0.000727
8.68333	0.000756
8.7	0.000314
8.71667	-7.7e-05
8.73333	-0.000318
8.75	-0.000498
8.76667	-0.000638
8.78333	-0.000728
8.8	-0.000668
8.81667	-0.000778
8.83333	-0.000898
8.85	-0.000977
8.86667	-0.001136
8.88333	-0.000966
8.9	-0.000905
8.91667	-0.001173
8.93333	-0.001682
8.95	-0.001401
8.96667	-0.000719
8.98333	9.2e-05
9	-0.001026
9.01667	-0.003124
9.03333	-0.007242
9.05	-0.00712
9.06667	-0.004808
9.08333	-0.004455
9.1	-0.002842
9.11667	-0.0005
9.13333	-0.003157
9.15	-0.012844
9.16667	-0.016361
9.18333	-0.017588
9.2	-0.016944
9.21667	-0.016501
9.23333	-0.015877
9.25	-0.014923
9.26667	-0.014019
9.28333	-0.012815
9.3	-0.011801
9.31667	-0.011096
9.33333	-0.010331
9.35	-0.009717
9.36667	-0.008942
9.38333	-0.008137
9.4	-0.007521
9.41667	-0.006856
9.43333	-0.00622
9.45	-0.005545
9.46667	-0.004869
9.48333	-0.004342
9.5	-0.003816
9.51667	-0.003479
9.53333	-0.002993
9.55	-0.002426
9.56667	-0.002158
9.58333	-0.001931
9.6	-0.001664
9.61667	-0.001416
9.63333	-0.001258
9.65	-0.0012
9.66667	-0.001162
9.68333	-0.000913
9.7	-0.000505
9.71667	-0.000196
9.73333	3.4e-05
9.75	-3.7e-05
9.76667	-6.8e-05
9.78333	8.2e-05
9.8	0.000342
9.81667	0.000652
9.83333	0.000912
9.85	0.001073
9.86667	0.001014
9.88333	0.001165
9.9	0.001126
9.91667	0.000978
9.93333	0.000819
9.95	0.000621
9.96667	0.000464
9.98333	0.000466
10	0.000789
10.0167	0.001011
10.0333	0.000975
10.05	0.000888
10.0667	0.000892
10.0833	0.000746
10.1	0.0007
10.1167	0.000634
10.1333	0.000339
10.15	5.4e-05
10.1667	-2.1e-05
10.1833	4.4e-05
10.2	-7e-05
10.2167	2.6e-05
10.2333	0.000192
10.25	0.000368
10.2667	0.000515
10.2833	0.000383
10.3	0.00037
10.3167	0.000357
10.3333	0.000335
10.35	0.000303
10.3667	0.000402
10.3833	0.00044
10.4	0.000529
10.4167	0.000838
10.4333	0.001128
10.45	0.001017
10.4667	0.000847
10.4833	0.000767
10.5	0.000617
10.5167	0.000628
10.5333	0.000579
10.55	0.00053
10.5667	0.000421
10.5833	0.000392
10.6	0.000574
10.6167	0.000486
10.6333	0.000228
10.65	-5.1e-05
10.6667	-6.9e-05
10.6833	-7.6e-05
10.7	-0.000214
10.7167	-0.000402
10.7333	-0.000509
10.75	-0.000587
10.7667	-0.000725
10.7833	-0.000842
10.8	-0.00078
10.8167	-0.000747
10.8333	-0.000725
10.85	-0.000863
10.8667	-0.00092
10.8833	-0.001048
10.9	-0.001006
10.9167	-0.000884
10.9333	-0.001172
10.95	-0.00156
10.9667	-0.001828
10.9833	-0.001896
11	-0.001624
11.0167	-0.002742
11.0333	-0.00365
11.05	-0.005878
11.0667	-0.006557
11.0833	-0.006555
11.1	-0.008084
11.1167	-0.009992
11.1333	-0.01127
11.15	-0.012179
11.1667	-0.012658
11.1833	-0.012606
11.2	-0.012165
11.2167	-0.011493
11.2333	-0.011172
11.25	-0.010541
11.2667	-0.01034
11.2833	-0.010338
11.3	-0.010447
11.3167	-0.010136
11.3333	-0.009465
11.35	-0.008713
11.3667	-0.007612
11.3833	-0.006591
11.4	-0.0058
11.4167	-0.005149
11.4333	-0.004737
11.45	-0.004276
11.4667	-0.003995
11.4833	-0.003564
11.5	-0.003233
11.5167	-0.002901
11.5333	-0.0024
11.55	-0.001999
11.5667	-0.001778
11.5833	-0.001557
11.6	-0.001295
11.6167	-0.000954
11.6333	-0.000693
11.65	-0.000511
11.6667	-0.00054
11.6833	-0.000709
11.7	-0.000817
11.7167	-0.001006
11.7333	-0.001074
11.75	-0.001123
11.7667	-0.000881
11.7833	-0.000549
11.8	-0.000148
11.8167	3.4e-05
11.8333	2.6e-05
11.85	-0.000132
11.8667	-0.000321
11.8833	-0.000399
11.9	-0.000387
11.9167	-0.000415
11.9333	-0.000293
11.95	2e-05
11.9667	3.2e-05
11.9833	-6.6e-05
12	0.000146
12.0167	0.000249
12.0333	0.000671
12.05	0.000644
12.0667	0.000667
12.0833	0.000729
12.1	0.000472
12.1167	0.000555
12.1333	0.000408
12.15	0.000311
12.1667	0.000584
12.1833	0.000677
12.2	0.000811
12.2167	0.000924
12.2333	0.000788
12.25	0.000371
12.2667	0.000345
12.2833	0.000189
12.3	0.000393
12.3167	0.000557
12.3333	0.000631
12.35	0.000725
12.3667	0.00066
12.3833	0.000665
12.4	0.000559
12.4167	0.000484
12.4333	0.000429
12.45	0.000414
12.4667	0.000319
12.4833	0.000184
12.5	0.000149
12.5167	0.000155
12.5333	0.000261
12.55	0.000356
12.5667	0.000332
12.5833	0.000368
12.6	0.000275
12.6167	0.000261
12.6333	0.000247
12.65	0.000114
12.6667	0.000291
12.6833	0.000218
12.7	0.000185
12.7167	4.2e-05
12.7333	-6.1e-05
12.75	3.7e-05
12.7667	4.4e-05
12.7833	-0.000188
12.8	-1e-05
12.8167	1.8e-05
12.8333	-0.000134
12.85	-6.6e-05
12.8667	-0.000128
12.8833	-0.000239
12.9	-0.000121
12.9167	-0.000342
12.9333	-0.000283
12.95	-0.000354
12.9667	-0.000435
12.9833	0.000364
13	0.000933
13.0167	-0.001327
13.0333	-0.003518
13.05	-0.007688
13.0667	-0.007169
13.0833	-0.006149
13.1	-0.007088
13.1167	-0.006678
13.1333	-0.004778
13.15	-0.008968
13.1667	-0.013467
13.1833	-0.014217
13.2	-0.014306
13.2167	-0.013955
13.2333	-0.013534
13.25	-0.012803
13.2667	-0.011641
13.2833	-0.01055
13.3	-0.009779
13.3167	-0.009447
13.3333	-0.008895
13.35	-0.007903
13.3667	-0.006991
13.3833	-0.006089
13.4	-0.005387
13.4167	-0.004774
13.4333	-0.004382
13.45	-0.003869
13.4667	-0.003306
13.4833	-0.002623
13.5	-0.00192
13.5167	-0.001447
13.5333	-0.000983
13.55	-0.00066
13.5667	-0.000576
13.5833	-0.000512
13.6	-0.000438
13.6167	-0.000314
13.6333	-0.0003
13.65	-0.000365
13.6667	-0.000321
13.6833	-0.000226
13.7	-0.000122
13.7167	-0.000126
13.7333	-8.1e-05
13.75	-3.6e-05
13.7667	0.000229
13.7833	0.000565
13.8	0.000431
13.8167	0.000317
13.8333	0.000173
13.85	4.9e-05
13.8667	-0.000125
13.8833	-0.000298
13.9	-0.000242
13.9167	-8.5e-05
13.9333	0.000252
13.95	0.000449
13.9667	0.000616
13.9833	0.000694
14	0.000681
14.0167	0.000679
14.0333	0.000747
14.05	0.000725
14.0667	0.000553
14.0833	0.000211
14.1	0.000239
14.1167	0.000138
14.1333	0.000167
14.15	6e-06
14.1667	-0.000126
14.1833	9.3e-05
14.2	0.000332
14.2167	0.000452
14.2333	0.000381
14.25	6e-05
14.2667	-0.000291
14.2833	-0.000641
14.3	-0.000881
14.3167	-0.000972
14.3333	-0.001082
14.35	-0.000843
14.3667	-0.000493
14.3833	-0.000243
14.4	-0.000113
14.4167	-0.000204
14.4333	-0.000204
14.45	-0.000224
14.4667	-8.4e-05
14.4833	7.6e-05
14.5	5.6e-05
14.5167	-5.4e-05
14.5333	2.6e-05
14.55	0.000146
14.5667	6.6e-05
14.5833	9.6e-05
14.6	0.000206
14.6167	0.000506
14.6333	0.000716
14.65	0.000836
14.6667	0.000726
14.6833	0.000356
14.7	7.7e-05
14.7167	-0.000113
14.7333	-0.000123
14.75	-0.000203
14.7667	-6.2e-05
14.7833	-5.2e-05
14.8	-7.2e-05
14.8167	-0.000182
14.8333	-0.000332
14.85	-0.000562
14.8667	-0.000751
14.8833	-0.000751
14.9	-0.000861
14.9167	-0.001251
14.9333	-0.001261
14.95	-0.001131
14.9667	-0.001131
14.9833	-0.001981
15	-0.002542
15.0167	-0.002582
15.0333	-0.001762
15.05	-0.004142
15.0667	-0.002512
15.0833	-0.001872
15.1	-0.001112
15.1167	0.002198
15.1333	-0.000852
15.15	-0.011042
15.1667	-0.015262
15.1833	-0.015522
15.2	-0.015142
15.2167	-0.014242
15.2333	-0.013562
15.25	-0.012381
15.2667	-0.011261
15.2833	-0.010431
15.3	-0.00983
15.3167	-0.00924
15.3333	-0.008469
15.35	-0.008088
15.3667	-0.007327
15.3833	-0.006726
15.4	-0.005985
15.4167	-0.005254
15.4333	-0.004733
15.45	-0.004321
15.4667	-0.00382
15.4833	-0.003208
15.5	-0.002696
15.5167	-0.002344
15.5333	-0.002152
15.55	-0.00199
15.5667	-0.001607
15.5833	-0.001335
15.6	-0.001022
15.6167	-0.000709
15.6333	-0.000506
15.65	-0.000183
15.6667	0.000211
15.6833	0.000205
15.7	0.000438
15.7167	0.000502
15.7333	0.000597
15.75	0.000592
15.7667	0.000596
15.7833	0.000761
15.8	0.000966
15.8167	0.001012
15.8333	0.001058
15.85	0.000903
15.8667	0.000819
15.8833	0.000806
15.9	0.000633
15.9167	0.00046
15.9333	0.000547
15.95	0.000614
15.9667	0.000593
15.9833	0.000731
16	0.000669
16.0167	0.000627
16.0333	0.000556
16.05	0.000486
16.0667	0.000516
16.0833	0.000586
16.1	0.000575
16.1167	0.000376
16.1333	8.7e-05
16.15	-0.000212
16.1667	-0.000491
16.1833	-0.00054
16.2	-0.000497
16.2167	-0.000455
16.2333	-0.000542
16.25	-0.00063
16.2667	-0.000617
16.2833	-0.000483
16.3	-0.00049
16.3167	-0.000476
16.3333	-0.000312
16.35	-0.000308
16.3667	-0.000522
16.3833	-0.000577
16.4	-0.000682
16.4167	-0.000827
16.4333	-0.000811
16.45	-0.000584
16.4667	-0.000247
16.4833	8e-05
16.5	0.000287
16.5167	0.000514
16.5333	0.000673
16.55	0.000682
16.5667	0.00057
16.5833	0.000799
16.6	0.000819
16.6167	0.00065
16.6333	0.00045
16.65	0.000301
16.6667	0.000181
16.6833	0.000204
16.7	0.000497
16.7167	0.000469
16.7333	0.000452
16.75	0.000555
16.7667	0.00035
16.7833	7.4e-05
16.8	7.9e-05
16.8167	9.4e-05
16.8333	5.9e-05
16.85	0.000136
16.8667	0.000303
16.8833	0.000299
16.9	1.6e-05
16.9167	0.000194
16.9333	0.000443
16.95	0.000742
16.9667	0.000901
16.9833	0.001979
17	0.00251
17.0167	0.00343
17.0333	0.000401
17.05	-0.007838
17.0667	-0.007547
17.0833	-0.004625
17.1	-0.003612
17.1167	-0.001229
17.1333	0.001933
17.15	0.001966
17.1667	-0.006099
17.1833	-0.013315
17.2	-0.015351
17.2167	-0.015376
17.2333	-0.014441
17.25	-0.013075
17.2667	-0.011989
17.2833	-0.010913
17.3	-0.010037
17.3167	-0.00927
17.3333	-0.008582
17.35	-0.008235
17.3667	-0.007567
17.3833	-0.006709
17.4	-0.0059
17.4167	-0.005201
17.4333	-0.004692
17.45	-0.004253
17.4667	-0.003724
17.4833	-0.003293
17.5	-0.002943
17.5167	-0.002522
17.5333	-0.002391
17.55	-0.002211
17.5667	-0.001969
17.5833	-0.001917
17.6	-0.002015
17.6167	-0.001813
17.6333	-0.001711
17.65	-0.001728
17.6667	-0.001614
17.6833	-0.001391
17.7	-0.001418
17.7167	-0.001424
17.7333	-0.00124
17.75	-0.001056
17.7667	-0.000992
17.7833	-0.000928
17.8	-0.001002
17.8167	-0.000977
17.8333	-0.001032
17.85	-0.001087
17.8667	-0.001061
17.8833	-0.001065
17.9	-0.000999
17.9167	-0.000823
17.9333	-0.000496
17.95	-0.00036
17.9667	-0.000223
17.9833	-0.000195
18	-0.000228
18.0167	-1.1e-05
18.0333	2.7e-05
18.05	0.000205
18.0667	0.000234
18.0833	0.000292
18.1	0.000461
18.1167	0.00079
18.1333	0.00086
18.15	0.000849
18.1667	0.000749
18.1833	0.000989
18.2	0.001049
18.2167	0.00087
18.2333	0.000891
18.25	0.000972
18.2667	0.001033
18.2833	0.001026
18.3	0.000988
18.3167	0.00103
18.3333	0.001032
18.35	0.000675
18.3667	0.000388
18.3833	5.1e-05
18.4	-0.000176
18.4167	-0.000452
18.4333	-0.000549
18.45	-0.000565
18.4667	-0.000441
18.4833	-0.000327
18.5	-0.000543
18.5167	-0.000689
18.5333	-0.000645
18.55	-0.000611
18.5667	-0.000686
18.5833	-0.000862
18.6	-0.000978
18.6167	-0.000873
18.6333	-0.000799
18.65	-0.000834
18.6667	-0.00089
18.6833	-0.000785
18.7	-0.00062
18.7167	-0.000406
18.7333	-0.000281
18.75	-0.000146
18.7667	-3.1e-05
18.7833	-0.000106
18.8	-0.000152
18.8167	-0.000167
18.8333	-0.000122
18.85	-3.7e-05
18.8667	-2.2e-05
18.8833	-0.000147
18.9	-0.000371
18.9167	-0.000396
18.9333	-0.000151
18.95	-7.5e-05
18.9667	0.0001
18.9833	-1.4e-05
19	-0.000789
19.0167	-0.000283
19.0333	-0.001867
19.05	-0.005521
19.0667	-0.004895
19.0833	-0.003319
19.1	-0.003962
19.1167	-0.005116
19.1333	-0.006369
19.15	-0.006543
19.1667	-0.007415
19.1833	-0.008198
19.2	-0.008261
19.2167	-0.007744
19.2333	-0.007347
19.25	-0.006979
19.2667	-0.006901
19.2833	-0.007713
19.3	-0.008335
19.3167	-0.008236
19.3333	-0.007657
19.35	-0.007118
19.3667	-0.006709
19.3833	-0.006041
19.4	-0.005141
19.4167	-0.004631
19.4333	-0.004131
19.45	-0.003451
19.4667	-0.002851
19.4833	-0.00242
19.5	-0.002239
19.5167	-0.002118
19.5333	-0.001887
19.55	-0.001965
19.5667	-0.001853
19.5833	-0.00177
19.6	-0.001738
19.6167	-0.001666
19.6333	-0.001493
19.65	-0.001299
19.6667	-0.001105
19.6833	-0.000751
19.7	-0.000347
19.7167	-0.000313
19.7333	-0.000597
19.75	-0.000402
19.7667	-0.000327
19.7833	-0.000391
19.8	-0.000495
19.8167	-0.000318
19.8333	-8.1e-05
19.85	-7.3e-05
19.8667	-8.6e-05
19.8833	0.000132
19.9	0.000561
19.9167	0.00084
19.9333	0.001009
19.95	0.001008
19.9667	0.000958
19.9833	0.000939
20	0.00068
20.0167	0.000461
20.0333	0.000352
20.05	0.000304
20.0667	0.000437
20.0833	0.0005
20.1	0.000403
20.1167	0.000276
20.1333	0.000261
20.15	0.000406
20.1667	0.000571
20.1833	0.000586
20.2	0.000292
20.2167	-0.000101
20.2333	-0.000274
20.25	-0.000337
20.2667	-0.000389
20.2833	-0.000301
20.3	-0.000271
20.3167	-5.2e-05
20.3333	0.000197
20.35	0.000337
20.3667	0.000108
20.3833	6e-05
20.4	0.000181
20.4167	0.000243
20.4333	0.000364
20.45	0.000648
20.4667	0.000992
20.4833	0.001076
20.5	0.00108
20.5167	0.001394
20.5333	0.001221
20.55	0.000797
20.5667	0.000763
20.5833	0.000679
20.6	0.000626
20.6167	0.000534
20.6333	0.000422
20.65	0.00046
20.6667	0.000679
20.6833	0.000648
20.7	0.000288
20.7167	-4.2e-05
20.7333	-0.000152
20.75	-0.000222
20.7667	-0.000361
20.7833	-0.000369
20.8	-0.000558
20.8167	-0.000827
20.8333	-0.000875
20.85	-0.001043
20.8667	-0.00094
20.8833	-0.000787
20.9	-0.000985
20.9167	-0.001372
20.9333	-0.001249
20.95	-0.000955
20.9667	-0.001052
20.9833	-0.001628
21	-0.002954
21.0167	-0.00261
21.0333	-0.001945
21.05	-0.005471
21.0667	-0.005267
21.0833	-0.003112
21.1	-0.003116
21.1167	-0.004601
21.1333	-0.006336
21.15	-0.00612
21.1667	-0.006644
21.1833	-0.008228
21.2	-0.010332
21.2167	-0.010766
21.2333	-0.00997
21.25	-0.009333
21.2667	-0.010186
21.2833	-0.011329
21.3	-0.011211
21.3167	-0.010124
21.3333	-0.009486
21.35	-0.008878
21.3667	-0.00826
21.3833	-0.007652
21.4	-0.006984
21.4167	-0.006395
21.4333	-0.005696
21.45	-0.004887
21.4667	-0.004259
21.4833	-0.003979
21.5	-0.003819
21.5167	-0.00369
21.5333	-0.00365
21.55	-0.00346
21.5667	-0.00318
21.5833	-0.003039
21.6	-0.002829
21.6167	-0.002588
21.6333	-0.002547
21.65	-0.002366
21.6667	-0.002174
21.6833	-0.002083
21.7	-0.001881
21.7167	-0.001519
21.7333	-0.001117
21.75	-0.000775
21.7667	-0.000402
21.7833	-0.00028
21.8	-3.7e-05
21.8167	1.6e-05
21.8333	0.00018
21.85	0.000203
21.8667	0.000436
21.8833	0.00069
21.9	0.000904
21.9167	0.001059
21.9333	0.001083
21.95	0.000887
21.9667	0.001012
21.9833	0.001167
22	0.001262
22.0167	0.001257
22.0333	0.001163
22.05	0.001019
22.0667	0.000815
22.0833	0.000531
22.1	0.000297
22.1167	3.3e-05
22.1333	3e-05
22.15	-2.3e-05
22.1667	-0.000156
22.1833	-0.000119
22.2	-0.000112
22.2167	-0.000284
22.2333	-0.000597
22.25	-0.000689
22.2667	-0.000371
22.2833	-0.000153
22.3	-0.000114
22.3167	-0.000295
22.3333	-0.000466
22.35	-0.000478
22.3667	-0.000468
22.3833	-0.000519
22.4	-0.000459
22.4167	-0.000399
22.4333	-0.00041
22.45	-0.000209
22.4667	-0.000319
22.4833	-0.000318
22.5	-0.000248
22.5167	-0.000297
22.5333	-0.000335
22.55	-0.000304
22.5667	-0.000142
22.5833	-0.000311
22.6	-0.000489
22.6167	-0.000607
22.6333	-0.000695
22.65	-0.000742
22.6667	-0.00069
22.6833	-0.000627
22.7	-0.000714
22.7167	-0.00088
22.7333	-0.001017
22.75	-0.000914
22.7667	-0.00072
22.7833	-0.000596
22.8	-0.000402
22.8167	-0.000157
22.8333	-0.000133
22.85	-0.000188
22.8667	-0.000323
22.8833	-0.000438
22.9	-0.000373
22.9167	-8.8e-05
22.9333	5.8e-05
22.95	0.000354
22.9667	0.00099
22.9833	0.000606
23	-0.000508
23.0167	-0.003001
23.0333	-0.002714
23.05	-0.006367
23.0667	-0.00663
23.0833	-0.004142
23.1	-0.004065
23.1167	-0.004777
23.1333	-0.004909
23.15	-0.006251
23.1667	-0.007863
23.1833	-0.008934
23.2	-0.009345
23.2167	-0.009556
23.2333	-0.009398
23.25	-0.008968
23.2667	-0.008568
23.2833	-0.009379
23.3	-0.010269
23.3167	-0.009879
23.3333	-0.009319
23.35	-0.009078
23.3667	-0.008618
23.3833	-0.007907
23.4	-0.007237
23.4167	-0.006485
23.4333	-0.005864
23.45	-0.005172
23.4667	-0.004501
23.4833	-0.003959
23.5	-0.003597
23.5167	-0.003225
23.5333	-0.002893
23.55	-0.00262
23.5667	-0.002508
23.5833	-0.002125
23.6	-0.001622
23.6167	-0.001299
23.6333	-0.001026
23.65	-0.000972
23.6667	-0.000888
23.6833	-0.000684
23.7	-0.00067
23.7167	-0.000606
23.7333	-0.000352
23.75	-0.000167
23.7667	3.8e-05
23.7833	0.000182
23.8	0.000167
23.8167	0.000173
23.8333	0.000268
23.85	0.000394
23.8667	0.000479
23.8833	0.000375
23.9	0.000421
23.9167	0.000327
23.9333	0.000193
23.95	0.00017
23.9667	0.000236
23.9833	0.000413
24	0.00067
24.0167	0.000797
24.0333	0.000824
24.05	0.000832
24.0667	0.00084
24.0833	0.001007
24.1	0.000915
24.1167	0.000863
24.1333	0.000871
24.15	0.00079
24.1667	0.000588
24.1833	0.000387
24.2	0.000375
24.2167	0.000664
24.2333	0.000904
24.25	0.000893
24.2667	0.000702
24.2833	0.000671
24.3	0.000631
24.3167	0.000491
24.3333	0.000191
24.35	0.000111
24.3667	-0.000189
24.3833	-0.000498
24.4	-0.000348
24.4167	-0.000147
24.4333	-9.6e-05
24.45	-0.000275
24.4667	-0.000424
24.4833	-0.000563
24.5	-0.000412
24.5167	-0.00034
24.5333	-0.000398
24.55	-8.6e-05
24.5667	-0.000135
24.5833	7.7e-05
24.6	0.000329
24.6167	0.000562
24.6333	0.000604
24.65	0.000547
24.6667	0.00069
24.6833	0.000652
24.7	0.000626
24.7167	0.000579
24.7333	0.000492
24.75	0.000465
24.7667	0.000709
24.7833	0.000792
24.8	0.000926
24.8167	0.00096
24.8333	0.000924
24.85	0.000888
24.8667	0.000803
24.8833	0.000427
24.9	0.000161
24.9167	-0.000124
24.9333	4.1e-05
24.95	-0.000144
24.9667	-0.000189
24.9833	1.6e-05
25	0.000461
25.0167	0.000586
25.0333	-0.000338
25.05	-0.003702
25.0667	-0.004267
25.0833	-0.002711
25.1	-0.003465
25.1167	-0.004659
25.1333	-0.004093
25.15	-0.004177
25.1667	-0.00782
25.1833	-0.010264
25.2	-0.011107
25.2167	-0.010721
25.2333	-0.010634
25.25	-0.010327
25.2667	-0.0106
25.2833	-0.009973
25.3	-0.009146
25.3167	-0.008578
25.3333	-0.008321
25.35	-0.007733
25.3667	-0.007086
25.3833	-0.006268
25.4	-0.00545
25.4167	-0.004812
25.4333	-0.004194
25.45	-0.003746
25.4667	-0.003468
25.4833	-0.00292
25.5	-0.002331
25.5167	-0.001943
25.5333	-0.001434
25.55	-0.001076
25.5667	-0.000867
25.5833	-0.000988
25.6	-0.000879
25.6167	-0.0007
25.6333	-0.000681
25.65	-0.000602
25.6667	-0.000633
25.6833	-0.000753
25.7	-0.000634
25.7167	-0.000635
25.7333	-0.000575
25.75	-0.000225
25.7667	0.000154
25.7833	0.000284
25.8	0.000464
25.8167	0.000564
25.8333	0.000634
25.85	0.000704
25.8667	0.000824
25.8833	0.000735
25.9	0.001055
25.9167	0.001335
25.9333	0.001336
25.95	0.001276
25.9667	0.001207
25.9833	0.001108
26	0.001149
26.0167	0.001359
26.0333	0.00145
26.05	0.001391
26.0667	0.001342
26.0833	0.001113
26.1	0.001194
26.1167	0.001185
26.1333	0.001117
26.15	0.000898
26.1667	0.00072
26.1833	0.000531
26.2	0.000402
26.2167	0.000334
26.2333	0.000286
26.25	0.000217
26.2667	0.000269
26.2833	0.000361
26.3	0.000363
26.3167	0.000414
26.3333	0.000496
26.35	0.000448
26.3667	0.00048
26.3833	0.000342
26.4	0.000174
26.4167	-2.4e-05
26.4333	-0.000311
26.45	-0.000439
26.4667	-0.000407
26.4833	-0.000115
26.5	-3.3e-05
26.5167	-1.1e-05
26.5333	0.000101
26.55	0.000293
26.5667	0.000306
26.5833	0.000298
26.6	0.00014
26.6167	8.2e-05
26.6333	0.000154
26.65	0.000226
26.6667	5.8e-05
26.6833	-0.00013
26.7	-0.000469
26.7167	-0.000507
26.7333	-0.000415
26.75	-0.000323
26.7667	-0.000242
26.7833	-0.00019
26.8	-0.000259
26.8167	-0.000298
26.8333	-0.000396
26.85	-0.000515
26.8667	-0.000484
26.8833	-0.000563
26.9	-0.000562
26.9167	-0.000731
26.9333	-0.000781
26.95	-0.00019
26.9667	8e-05
26.9833	0.000171
27	-0.000189
27.0167	0.000251
27.0333	-0.000268
27.05	-0.003908
27.0667	-0.005298
27.0833	-0.006678
27.1	-0.008128
27.1167	-0.009498
27.1333	-0.010508
27.15	-0.011129
27.1667	-0.011029
27.1833	-0.010689
27.2	-0.011029
27.2167	-0.01099
27.2333	-0.0109
27.25	-0.011241
27.2667	-0.011491
27.2833	-0.011292
27.3	-0.010462
27.3167	-0.009592
27.3333	-0.008763
27.35	-0.008004
27.3667	-0.007424
27.3833	-0.006705
27.4	-0.005965
27.4167	-0.005386
27.4333	-0.004636
27.45	-0.003927
27.4667	-0.003387
27.4833	-0.002918
27.5	-0.002388
27.5167	-0.001949
27.5333	-0.001449
27.55	-0.00117
27.5667	-0.00083
27.5833	-0.0004
27.6	-0.000181
27.6167	-8.1e-05
27.6333	9.9e-05
27.65	0.000428
27.6667	0.000748
27.6833	0.001108
27.7	0.001378
27.7167	0.001648
27.7333	0.001838
27.75	0.002239
27.7667	0.002499
27.7833	0.002519
27.8	0.002359
27.8167	0.00241
27.8333	0.0024
27.85	0.002301
27.8667	0.002242
27.8833	0.002432
27.9	0.002633
27.9167	0.002624
27.9333	0.002685
27.95	0.002977
27.9667	0.003218
27.9833	0.002969
28	0.002591
28.0167	0.002373
28.0333	0.002374
28.05	0.002456
28.0667	0.002498
28.0833	0.00263
28.1	0.002583
28.1167	0.002725
28.1333	0.002847
28.15	0.00255
28.1667	0.002563
28.1833	0.002516
28.2	0.002409
28.2167	0.002462
28.2333	0.002246
28.25	0.00207
28.2667	0.001803
28.2833	0.001677
28.3	0.001451
28.3167	0.001356
28.3333	0.00151
28.35	0.001694
28.3667	0.001719
28.3833	0.001734
28.4	0.00168
28.4167	0.001735
28.4333	0.00151
28.45	0.001466
28.4667	0.001402
28.4833	0.001329
28.5	0.001275
28.5167	0.001151
28.5333	0.000898
28.55	0.000896
28.5667	0.000973
28.5833	0.00121
28.6	0.001418
28.6167	0.001446
28.6333	0.001284
28.65	0.001323
28.6667	0.001221
28.6833	0.00107
28.7	0.001089
28.7167	0.001069
28.7333	0.001059
28.75	0.001168
28.7667	0.001268
28.7833	0.001439
28.8	0.00142
28.8167	0.001301
28.8333	0.001202
28.85	0.001053
28.8667	0.000845
28.8833	0.000698
28.9	0.00037
28.9167	0.000302
28.9333	0.000435
28.95	6.9e-05
28.9667	-0.000597
28.9833	-0.001024
29	-0.00208
29.0167	-0.002985
29.0333	9e-05
29.05	-0.003725
29.0667	-0.00607
29.0833	-0.005305
29.1	-0.006199
29.1167	-0.006252
29.1333	-0.003986
29.15	-0.007129
29.1667	-0.013952
29.1833	-0.019934
29.2	-0.020756
29.2167	-0.019658
29.2333	-0.01863
29.25	-0.017512
29.2667	-0.015962
29.2833	-0.014443
29.3	-0.013273
29.3167	-0.012653
29.3333	-0.011903
29.35	-0.010502
29.3667	-0.009791
29.3833	-0.00901
29.4	-0.008319
29.4167	-0.007626
29.4333	-0.006723
29.45	-0.005901
29.4667	-0.005318
29.4833	-0.004545
29.5	-0.004081
29.5167	-0.003597
29.5333	-0.003302
29.55	-0.003108
29.5667	-0.002713
29.5833	-0.002487
29.6	-0.002341
29.6167	-0.002265
29.6333	-0.002199
29.65	-0.002003
29.6667	-0.001605
29.6833	-0.001387
29.7	-0.001279
29.7167	-0.001182
29.7333	-0.000923
29.75	-0.000743
29.7667	-0.000634
29.7833	-0.000544
29.8	-0.000415
29.8167	-0.000354
29.8333	-0.000493
29.85	-0.000542
29.8667	-0.00051
29.8833	-0.000449
29.9	-0.000506
29.9167	-0.000533
29.9333	-0.00043
29.95	3e-06
29.9667	0.000457
29.9833	0.000591
30	0.000566
30.0167	0.000531
30.0333	0.000536
30.05	0.000652
30.0667	0.000559
30.0833	0.000555
30.1	0.000742
30.1167	0.000719
30.1333	0.000627
30.15	0.000716
30.1667	0.000734
30.1833	0.000833
30.2	0.000792
30.2167	0.000662
30.2333	0.000843
30.25	0.000913
30.2667	0.000834
30.2833	0.000554
30.3	0.000397
30.3167	0.000289
30.3333	0.000321
30.35	0.000354
30.3667	0.000176
30.3833	-0.00013
30.4	-0.000336
30.4167	-0.000482
30.4333	-0.000769
30.45	-0.000674
30.4667	-0.000369
30.4833	-0.000254
30.5	-0.000329
30.5167	-0.000214
30.5333	-0.000148
30.55	-0.000232
30.5667	-0.000336
30.5833	-0.00019
30.6	-0.000173
30.6167	-0.000217
30.6333	-0.000249
30.65	-0.000312
30.6667	-0.000365
30.6833	-0.000498
30.7	-0.00033
30.7167	-0.000112
30.7333	6e-06
30.75	0.000104
30.7667	-6.8e-05
30.7833	-7.9e-05
30.8	-0.0001
30.8167	-3.1e-05
30.8333	-6.3e-05
30.85	-0.000114
30.8667	-3.4e-05
30.8833	-8.4e-05
30.9	-0.000315
30.9167	-6.5e-05
30.9333	6.5e-05
30.95	6.5e-05
30.9667	0.000405
30.9833	0.000485
31	2.6e-05
31.0167	-0.001454
31.0333	-0.003013
31.05	-0.006702
31.0667	-0.009181
31.0833	-0.00823
31.1	-0.008738
31.1167	-0.010237
31.1333	-0.010045
31.15	-0.009974
31.1667	-0.014052
31.1833	-0.0172
31.2	-0.018778
31.2167	-0.018356
31.2333	-0.017083
31.25	-0.015841
31.2667	-0.016429
31.2833	-0.016026
31.3	-0.014893
31.3167	-0.013551
31.3333	-0.012488
31.35	-0.011515
31.3667	-0.010621
31.3833	-0.009618
31.4	-0.008335
31.4167	-0.007302
31.4333	-0.006028
31.45	-0.005565
31.4667	-0.004921
31.4833	-0.004267
31.5	-0.003673
31.5167	-0.00323
31.5333	-0.002956
31.55	-0.002762
31.5667	-0.002518
31.5833	-0.002103
31.6	-0.001869
31.6167	-0.001735
31.6333	-0.00149
31.65	-0.001006
31.6667	-0.000751
31.6833	-0.000497
31.7	-0.000452
31.7167	-0.000498
31.7333	-0.000573
31.75	-0.000608
31.7667	-0.000493
31.7833	-0.000218
31.8	2.7e-05
31.8167	-0.000108
31.8333	0.000187
31.85	0.000602
31.8667	0.000747
31.8833	0.001062
31.9	0.001317
31.9167	0.001322
31.9333	0.001238
31.95	0.000873
31.9667	0.000838
31.9833	0.000933
32	0.001039
32.0167	0.001304
32.0333	0.001359
32.05	0.001455
32.0667	0.00183
32.0833	0.001736
32.1	0.001351
32.1167	0.001076
32.1333	0.000862
32.15	0.000717
32.1667	0.000503
32.1833	0.000488
32.2	0.000434
32.2167	0.000529
32.2333	0.000864
32.25	0.00111
32.2667	0.001355
32.2833	0.001311
32.3	0.001226
32.3167	0.001211
32.3333	0.001047
32.35	0.000822
32.3667	0.000757
32.3833	0.000963
32.4	0.001378
32.4167	0.001753
32.4333	0.001898
32.45	0.001954
32.4667	0.002049
32.4833	0.001934
32.5	0.001949
32.5167	0.001784
32.5333	0.001599
32.55	0.001664
32.5667	0.001608
32.5833	0.001393
32.6	0.001208
32.6167	0.001053
32.6333	0.001048
32.65	0.001082
32.6667	0.001187
32.6833	0.001281
32.7	0.001316
32.7167	0.001
32.7333	0.000804
32.75	0.000699
32.7667	0.000553
32.7833	0.000447
32.8	0.000271
32.8167	0.000125
32.8333	3.9e-05
32.85	-0.000277
32.8667	-0.000314
32.8833	-0.00037
32.9	-0.000397
32.9167	-0.000463
32.9333	-0.00073
32.95	-0.000966
32.9667	-0.001303
32.9833	-0.00148
33	-0.001277
33.0167	-0.001134
33.0333	-0.000731
33.05	-0.004329
33.0667	-0.006696
33.0833	-0.006413
33.1	-0.007351
33.1167	-0.009698
33.1333	-0.011506
33.15	-0.012293
33.1667	-0.013331
33.1833	-0.014169
33.2	-0.014046
33.2167	-0.013454
33.2333	-0.012702
33.25	-0.01205
33.2667	-0.011308
33.2833	-0.011376
33.3	-0.010974
33.3167	-0.010652
33.3333	-0.0102
33.35	-0.009578
33.3667	-0.008706
33.3833	-0.007694
[truncated: 338 more rows]

[truncated: 2 more sheets: Fig. 2H (G107S-repeat2), Fig. 2H (G107S-repeat3)]
