# Supplementary material for: Structural characterization of the Plasmodium falciparum lactate transporter PfFNT alone and in complex with antimalarial compound MMV007839 reveals its inhibition mechanism
Source: PLoS Biol. 2021 Sep 9;19(9):e3001386. doi: 10.1371/journal.pbio.3001386 (PMC8428694; doi:10.1371/journal.pbio.3001386)
Supplement: S2 Data — (XLSX) [file pbio.3001386.s011.xlsx]

## Sheet: Sheet1
S2 Data:The individual numerical values for the channel passages calculated by HOLE in Fig 4B
Apo		inhibitor-bound		ecFocA
x	y	x	y	x	y
5.01621	0	5.02632	0	7.884	1.4
5.03211	-0.30131	5.02547	-0.28612	7.80074	1.11574
5.02141	-0.60262	5.01678	-0.57224	7.56999	0.831486
5.06145	-0.90392	5.0141	-0.85836	7.33841	0.54723
5.00927	-1.20523	5.03445	-1.14448	7.12981	0.26297
5.00798	-1.50654	5.04533	-1.4306	6.91954	-0.02128
5.00605	-1.80785	5.05031	-1.71672	6.689	-0.30554
4.95242	-2.10916	5.01032	-2.00284	6.49166	-0.5898
4.82376	-2.41046	4.92181	-2.28896	6.26433	-0.87405
4.71519	-2.71177	4.77452	-2.57507	6.07046	-1.15831
4.62453	-3.01308	4.64243	-2.86119	5.84597	-1.44257
4.53947	-3.31439	4.52903	-3.14731	5.66244	-1.72683
4.48857	-3.6157	4.4324	-3.43343	5.50577	-2.01108
4.44026	-3.917	4.3462	-3.71955	5.35118	-2.29534
4.3796	-4.21831	4.24316	-4.00567	5.17156	-2.5796
4.30596	-4.51962	4.15823	-4.29179	5.04621	-2.86385
4.25528	-4.82093	4.09038	-4.57791	5.04057	-3.14811
4.17797	-5.12224	4.04824	-4.86403	5.02252	-3.43237
4.14432	-5.42354	4.00158	-5.15015	5.01985	-3.71662
4.11007	-5.72485	3.93291	-5.43627	5.04999	-4.00088
4.09905	-6.02616	3.88571	-5.72239	5.01996	-4.28514
4.10709	-6.32747	3.85279	-6.00851	5.01323	-4.56939
4.13705	-6.62878	3.83474	-6.29463	5.04971	-4.85365
4.15249	-6.93008	3.84118	-6.58075	5.01751	-5.13791
4.18519	-7.23139	3.85366	-6.86687	5.0206	-5.42216
4.2384	-7.5327	3.88972	-7.15299	5.02529	-5.70642
4.24935	-7.83401	4.0781	-7.4391	5.00541	-5.99068
4.20636	-8.13532	4.11737	-7.72522	5.03331	-6.27493
4.10681	-8.43663	4.18126	-8.01134	5.02003	-6.55919
3.95909	-8.73793	4.24983	-8.29746	5.04262	-6.84345
3.82795	-9.03924	4.16371	-8.58358	5.08839	-7.1277
3.71518	-9.34055	4.0731	-8.8697	5.00124	-7.41196
3.63144	-9.64186	3.93525	-9.15582	4.89034	-7.69622
3.51123	-9.94317	3.81633	-9.44194	4.79504	-7.98048
3.41593	-10.2445	3.6988	-9.72806	4.71658	-8.26473
3.3208	-10.5458	3.51492	-10.0142	4.63895	-8.54899
3.2545	-10.8471	3.3526	-10.3003	4.45769	-8.8332
3.15505	-11.1484	3.20047	-10.5864	4.29424	-9.1175
3.04264	-11.4497	3.08222	-10.8725	4.15309	-9.4018
2.91866	-11.751	2.95716	-11.1587	4.00875	-9.686
2.78035	-12.0523	2.85895	-11.4448	3.88741	-9.9703
2.66585	-12.3536	2.76701	-11.7309	3.77318	-10.2545
2.56144	-12.6549	2.66446	-12.017	3.66858	-10.5388
2.49395	-12.9562	2.58794	-12.3031	3.595	-10.823
2.43874	-13.2576	2.54474	-12.5893	3.51079	-11.1073
2.41393	-13.5589	2.51702	-12.8754	3.43599	-11.3916
2.39964	-13.8602	2.49041	-13.1615	3.36995	-11.6758
2.41425	-14.1615	2.38481	-13.4476	3.25512	-11.9601
2.46624	-14.4628	2.31299	-13.7337	3.14654	-12.2443
2.53292	-14.7641	2.23196	-14.0199	3.0497	-12.5286
2.62046	-15.0654	2.1531	-14.306	2.95861	-12.8128
2.62652	-15.3667	2.09778	-14.5921	2.85983	-13.0971
2.56092	-15.668	2.07893	-14.8782	2.78392	-13.3814
2.46107	-15.9693	2.08606	-15.1643	2.72201	-13.6656
2.28869	-16.2706	2.1267	-15.4504	2.68935	-13.9499
2.17069	-16.5719	2.11836	-15.7366	2.66552	-14.2341
2.03287	-16.8733	2.09441	-16.0227	2.64702	-14.5184
1.9161	-17.1746	2.0956	-16.3088	2.6484	-14.8026
1.85563	-17.4759	2.07294	-16.5949	2.65463	-15.0869
1.85078	-17.7772	2.01664	-16.881	2.66928	-15.3712
1.73512	-18.0785	2.00135	-17.1672	2.67377	-15.6554
1.65029	-18.3798	2.37301	-17.4533	2.66881	-15.9397
2.34042	-18.6811	2.47107	-17.7394	2.6335	-16.2239
2.54864	-18.9824	2.48121	-18.0255	2.64956	-16.5082
2.66847	-19.2837	2.52752	-18.3116	2.65976	-16.7924
2.59776	-19.585	2.64174	-18.5978	2.63397	-17.0767
2.54878	-19.8863	2.7058	-18.8839	2.65056	-17.361
2.51941	-20.1876	2.6051	-19.17	2.59969	-17.6452
2.51649	-20.4889	2.52253	-19.4561	2.53484	-17.9295
2.54479	-20.7903	2.45553	-19.7422	2.49448	-18.2137
2.58603	-21.0916	2.41328	-20.0284	2.4545	-18.498
2.65553	-21.3929	2.37589	-20.3145	2.39441	-18.7822
2.67222	-21.6942	2.33994	-20.6006	2.36853	-19.0665
2.67437	-21.9955	2.34213	-20.8867	2.36172	-19.3507
2.71015	-22.2968	2.4921	-21.1728	2.36037	-19.635
2.77558	-22.5981	2.53454	-21.459	2.30131	-19.9193
2.75104	-22.8994	2.58992	-21.7451	2.20639	-20.2035
2.59241	-23.2007	2.64733	-22.0312	2.14012	-20.4878
2.47117	-23.502	2.69053	-22.3173	2.08406	-20.772
2.28466	-23.8033	2.72994	-22.6034	2.06899	-21.0563
2.10273	-24.1046	2.78777	-22.8896	2.06752	-21.3405
1.9222	-24.406	2.78325	-23.1757	2.08954	-21.6248
1.76326	-24.7073	2.62504	-23.4618	2.0782	-21.9091
1.63579	-25.0086	2.5075	-23.7479	2.06959	-22.1933
1.52965	-25.3099	2.40249	-24.034	2.0368	-22.4776
1.45853	-25.6112	2.21073	-24.3201	2.02685	-22.7618
1.41862	-25.9125	2.02759	-24.6063	2.03628	-23.0461
1.40338	-26.2138	1.87139	-24.8924	2.02239	-23.3303
1.40849	-26.5151	1.73846	-25.1785	1.91377	-23.6146
1.40535	-26.8164	1.61059	-25.4646	1.84544	-23.8989
1.41051	-27.1177	1.52525	-25.7507	1.82076	-24.1831
1.36463	-27.419	1.47071	-26.0369	1.8187	-24.4674
1.32585	-27.7203	1.43299	-26.323	1.77846	-24.7516
1.33679	-28.0216	1.43228	-26.6091	1.64593	-25.0359
1.34788	-28.323	1.42499	-26.8952	1.52265	-25.3201
1.22765	-28.6243	1.39146	-27.1813	1.4292	-25.6044
1.17871	-28.9256	1.33509	-27.4675	1.36952	-25.8887
1.16273	-29.2269	1.31129	-27.7536	1.31981	-26.1729
1.17107	-29.5282	1.31549	-28.0397	1.25607	-26.4572
1.17999	-29.8295	1.50167	-28.3258	1.21743	-26.7414
1.16343	-30.1308	1.49294	-28.6119	1.2071	-27.0257
1.10588	-30.4321	1.50391	-28.8981	1.21064	-27.3099
1.08787	-30.7334	1.55448	-29.1842	1.22896	-27.5942
1.06712	-31.0347	1.63191	-29.4703	1.27491	-27.8785
1.05228	-31.336	1.7373	-29.7564	1.35446	-28.1627
1.04059	-31.6373	1.87643	-30.0425	1.42441	-28.447
1.02863	-31.9387	2.02628	-30.3287	1.49862	-28.7312
1.06991	-32.24	2.15894	-30.6148	1.56797	-29.0155
1.03178	-32.5413	2.3018	-30.9009	1.61665	-29.2997
0.980614	-32.8426	2.46163	-31.187	1.65169	-29.584
0.955129	-33.1439	2.71492	-31.4731	1.70492	-29.8683
0.969515	-33.4452	2.8314	-31.7593	1.78733	-30.1525
1.02086	-33.7465	2.68035	-32.0454	1.76893	-30.4368
1.12959	-34.0478	2.56131	-32.3315	1.74378	-30.721
1.2459	-34.3491	2.41021	-32.6176	1.73435	-31.0053
1.40715	-34.6504	2.27739	-32.9037	1.71503	-31.2895
1.59235	-34.9517	2.158	-33.1899	1.84332	-31.5738
1.74908	-35.253	2.06844	-33.476	1.69479	-31.858
1.94292	-35.5543	1.99946	-33.7621	1.56161	-32.1423
1.98488	-35.8557	1.95458	-34.0482	1.41462	-32.4266
2.08534	-36.157	1.93324	-34.3343	1.25798	-32.7108
2.20463	-36.4583	1.94075	-34.6204	1.12757	-32.9951
2.34174	-36.7596	1.9728	-34.9066	1.02186	-33.2793
2.28946	-37.0609	2.18129	-35.1927	0.943981	-33.5636
2.2656	-37.3622	2.24758	-35.4788	0.893031	-33.8478
2.26579	-37.6635	2.339	-35.7649	0.888068	-34.1321
2.30087	-37.9648	2.40579	-36.051	0.915244	-34.4164
2.35509	-38.2661	2.41506	-36.3372	0.964701	-34.7006
2.37087	-38.5674	2.41596	-36.6233	0.931596	-34.9849
2.11307	-38.8687	2.45274	-36.9094	0.874302	-35.2691
1.91	-39.17	2.51745	-37.1955	0.880687	-35.5534
1.71183	-39.4714	2.56189	-37.4816	0.955197	-35.8376
1.53751	-39.7727	2.55216	-37.7678	1.09339	-36.1219
1.38846	-40.074	2.56081	-38.0539	1.21217	-36.4062
1.29366	-40.3753	2.61585	-38.34	1.34841	-36.6904
1.24502	-40.6766	2.53864	-38.6261	1.38205	-36.9747
1.25295	-40.9779	2.51858	-38.9122	1.42512	-37.2589
1.30671	-41.2792	2.49939	-39.1984	1.51721	-37.5432
1.40059	-41.5805	2.49352	-39.4845	1.6566	-37.8274
1.53895	-41.8818	2.49863	-39.7706	1.73342	-38.1117
1.79423	-42.1831	2.41771	-40.0567	1.75765	-38.396
1.93225	-42.4844	2.35255	-40.3428	1.80428	-38.6802
2.02135	-42.7857	2.31468	-40.629	1.88141	-38.9645
2.11506	-43.087	2.2437	-40.9151	1.98718	-39.2487
2.18183	-43.3884	2.18488	-41.2012	2.04404	-39.533
2.18897	-43.6897	2.14179	-41.4873	2.00287	-39.8172
2.22909	-43.991	2.11438	-41.7734	1.98493	-40.1015
2.29403	-44.2923	2.07831	-42.0596	1.95997	-40.3858
2.38058	-44.5936	2.05935	-42.3457	1.96318	-40.671
2.49399	-44.8949	2.06812	-42.6318	2.00168	-40.9543
2.63642	-45.1962	2.08987	-42.9179	2.07377	-41.2385
3.06662	-45.4975	2.14419	-43.204	2.05589	-41.5228
3.18625	-45.7988	2.19465	-43.4901	2.02649	-41.807
3.1718	-46.1001	2.23768	-43.7763	2.04905	-42.0913
3.13274	-46.4014	2.22308	-44.0624	2.0189	-42.3756
3.12662	-46.7027	2.25369	-44.3485	2.02766	-42.6598
3.11958	-47.0041	2.29732	-44.6346	2.09086	-42.9441
3.1263	-47.3054	2.36241	-44.9207	2.19607	-43.2283
3.14849	-47.6067	2.45765	-45.2069	2.71607	-43.5126
3.20195	-47.908	2.57561	-45.493	2.91923	-43.7968
3.2691	-48.2093	2.72439	-45.7791	3.12356	-44.0811
3.29476	-48.5106	2.89417	-46.0652	3.33729	-44.3653
3.29084	-48.8119	3.11352	-46.3513	3.50211	-44.6496
3.31048	-49.1132	3.32875	-46.6375	3.6173	-44.9339
3.34783	-49.4145	3.3686	-46.9236	3.73879	-45.2181
3.39859	-49.7158	3.36454	-47.2097	3.87462	-45.5024
3.48958	-50.0171	3.37187	-47.4958	4.02682	-45.7866
3.43012	-50.3184	3.38982	-47.7819	4.17919	-46.0709
3.3761	-50.6198	3.41134	-48.0681	4.35996	-46.3551
3.37136	-50.9211	3.33887	-48.3542	4.53947	-46.6394
3.38185	-51.2224	3.28455	-48.6403	4.72762	-46.9237
3.42625	-51.5237	3.24541	-48.9264	4.91747	-47.2079
3.50622	-51.825	3.23322	-49.2125	5.01052	-47.4922
3.56132	-52.1263	3.24448	-49.4987	5.01838	-47.7764
3.58929	-52.4276	3.28083	-49.7848	5.08575	-48.0607
3.64163	-52.7289	3.34081	-50.0709	5.14722	-48.3449
3.70124	-53.0302	3.26567	-50.357	5.25254	-48.6292
3.79509	-53.3315	3.2342	-50.6431	5.3849	-48.9135
3.90582	-53.6328	3.24981	-50.9293	5.46921	-49.1977
4.02841	-53.9341	3.1404	-51.2154	5.50114	-49.482
4.12004	-54.2354	2.96677	-51.5015	5.50483	-49.7662
4.1995	-54.5368	2.8112	-51.7876	5.48769	-50.0505
4.24341	-54.8381	2.68069	-52.0737	5.48909	-50.3347
4.29938	-55.1394	2.5884	-52.3599	5.49806	-50.619
4.38787	-55.4407	2.51819	-52.646	5.52247	-50.9033
4.48983	-55.742	2.4914	-52.9321	5.58159	-51.1875
4.61148	-56.0433	2.48178	-53.2182	5.63105	-51.4718
4.74803	-56.3446	2.51695	-53.5043	5.70668	-51.756
4.89881	-56.6459	2.58176	-53.7904	5.76694	-52.0403
5.00282	-56.9472	2.64646	-54.0766	5.84901	-52.3245
5.04247	-57.2485	2.68677	-54.3627	5.9789	-52.6088
5.00052	-57.5498	2.76027	-54.6488	6.09493	-52.8931
5.00359	-57.8511	2.86077	-54.9349	6.22767	-53.1773
5.0011	-58.1525	2.95343	-55.221	6.33955	-53.4616
5.03368	-58.4538	3.06717	-55.5072	6.44295	-53.7458
5.05676	-58.7551	3.20588	-55.7933	6.52018	-54.0301
5.09219	-59.0564	3.37296	-56.0794	6.60167	-54.3143
5.05941	-59.3577	3.55548	-56.3655	6.74977	-54.5986
5.04879	-59.659	3.77061	-56.6516	6.86083	-54.8829
5.1235	-59.9603	3.98797	-56.9378	6.98855	-55.1671
5.18491	-60.2616	4.23002	-57.2239
