# Supplementary material for: Structural characterization of the Plasmodium falciparum lactate transporter PfFNT alone and in complex with antimalarial compound MMV007839 reveals its inhibition mechanism
Source: PLoS Biol. 2021 Sep 9;19(9):e3001386. doi: 10.1371/journal.pbio.3001386 (PMC8428694; doi:10.1371/journal.pbio.3001386)
Supplement: S3 Data — FSC, Fourier shell correlation. (XLSX) [file pbio.3001386.s012.xlsx]

## Sheet: S2A Fig
S3 Data: The individual numerical values for the Fourier shell correlation (FSC) curves in S2A Fig and S5A Fig
resolution(Å)	fsc_nomask	fsc_spherical	fsc_loose	fsc_tight	fsc_corrected
485.712	1	1	1	1	1
161.904	0.999997	0.999999	1	1	1
97.1424	0.999987	0.999996	0.999999	1	1
69.3874	0.999951	0.999977	0.999995	0.999998	0.999998
53.968	0.999812	0.999925	0.999973	0.999987	0.999987
44.1556	0.999745	0.999886	0.999967	0.999991	0.999991
37.3625	0.999786	0.999894	0.999976	0.999992	0.999992
32.3808	0.999741	0.999883	0.999976	0.999974	0.999974
28.5713	0.999594	0.999774	0.999939	0.999972	0.999972
25.5638	0.999138	0.999542	0.99986	0.999982	0.999982
23.1291	0.998371	0.999147	0.999789	0.999981	0.999981
21.1179	0.998123	0.999132	0.99966	0.999972	0.999972
19.4285	0.997243	0.998862	0.999414	0.99994	0.99994
17.9893	0.994794	0.998063	0.999556	0.99988	0.99988
16.7487	0.992709	0.99685	0.999158	0.999836	0.999836
15.6681	0.992236	0.996621	0.998788	0.99981	0.99981
14.7185	0.993538	0.99695	0.998891	0.999778	0.999778
13.8775	0.992688	0.996756	0.998608	0.999777	0.999777
13.1274	0.991429	0.996139	0.998295	0.999787	0.999787
12.4542	0.991517	0.996448	0.998544	0.999801	0.999801
11.8466	0.993445	0.997102	0.998767	0.999782	0.999782
11.2956	0.992766	0.996789	0.998696	0.999769	0.999769
10.7936	0.992605	0.996764	0.998626	0.999761	0.999761
10.3343	0.992462	0.996622	0.998704	0.999734	0.999734
9.91249	0.991988	0.996726	0.998714	0.999668	0.999668
9.52376	0.991272	0.996298	0.998495	0.999624	0.999624
9.16438	0.988961	0.995152	0.998161	0.999576	0.999576
8.83113	0.985509	0.993923	0.997618	0.999478	0.999478
8.52126	0.982013	0.992449	0.996998	0.999398	0.999398
8.23241	0.979153	0.991313	0.996424	0.999334	0.999334
7.96249	0.976176	0.989983	0.996104	0.999215	0.999215
7.70971	0.972482	0.988384	0.995437	0.999052	0.999052
7.47249	0.968018	0.986046	0.993806	0.99887	0.99887
7.24943	0.960504	0.982651	0.992429	0.998681	0.998681
7.0393	0.956384	0.981074	0.992424	0.998509	0.998509
6.84101	0.951782	0.979617	0.991974	0.998299	0.998299
6.65359	0.946551	0.977833	0.990719	0.997955	0.997955
6.47616	0.940016	0.974789	0.989706	0.997678	0.997678
6.30795	0.932747	0.97245	0.988543	0.997362	0.997362
6.14825	0.928313	0.969525	0.986601	0.997313	0.997313
5.99644	0.92415	0.968004	0.985755	0.997295	0.997295
5.85195	0.926574	0.968911	0.986204	0.997169	0.997169
5.71426	0.932524	0.971707	0.987144	0.99727	0.99727
5.5829	0.937032	0.974087	0.988073	0.997569	0.997569
5.45744	0.944496	0.976777	0.989195	0.997892	0.997892
5.33749	0.950522	0.97929	0.990366	0.998061	0.998061
5.22271	0.955358	0.981217	0.991467	0.998175	0.998175
5.11276	0.958727	0.982713	0.99163	0.998287	0.998287
5.00734	0.959407	0.983555	0.992133	0.998381	0.998381
4.90618	0.958788	0.983005	0.992007	0.998344	0.998344
4.80903	0.953013	0.980891	0.990957	0.998245	0.998245
4.71565	0.953808	0.98053	0.990344	0.99815	0.99815
4.62583	0.952254	0.979998	0.99044	0.998023	0.998023
4.53936	0.951067	0.97923	0.989928	0.99787	0.99787
4.45607	0.948025	0.978027	0.989388	0.997794	0.997794
4.37578	0.944561	0.976687	0.988538	0.997727	0.997727
4.29834	0.935167	0.972847	0.986759	0.997479	0.997479
4.22358	0.926298	0.968938	0.984955	0.997101	0.997101
4.15138	0.915092	0.964761	0.982951	0.996791	0.996791
4.08161	0.906059	0.960844	0.980958	0.996479	0.996479
4.01415	0.896421	0.955777	0.978164	0.996106	0.996106
3.94888	0.88264	0.949068	0.974802	0.99549	0.99549
3.8857	0.863671	0.942186	0.971105	0.994745	0.994745
3.8245	0.840882	0.931785	0.966481	0.993766	0.993766
3.76521	0.825096	0.92241	0.961013	0.992905	0.992905
3.70773	0.799205	0.911595	0.954586	0.992087	0.992087
3.65197	0.775742	0.897181	0.949448	0.991067	0.991067
3.59787	0.744701	0.884104	0.942258	0.989583	0.989583
3.54534	0.710619	0.867728	0.935591	0.987636	0.987636
3.49433	0.674949	0.847793	0.923596	0.985788	0.985788
3.44477	0.632763	0.822286	0.907927	0.983755	0.983755
3.39659	0.575121	0.782966	0.889524	0.98028	0.98028
3.34974	0.510949	0.738416	0.865963	0.975316	0.975316
3.30416	0.473934	0.71291	0.849865	0.970077	0.970077
3.25981	0.431975	0.681885	0.832547	0.965562	0.965562
3.21664	0.388689	0.638404	0.806279	0.960335	0.960335
3.17459	0.317189	0.573725	0.766252	0.95273	0.95273
3.13363	0.262248	0.50969	0.717897	0.943673	0.943673
3.09371	0.234183	0.475565	0.693614	0.933896	0.933896
3.05479	0.202066	0.423948	0.667562	0.925867	0.925867
3.01684	0.178809	0.404054	0.646996	0.92109	0.92109
2.97983	0.167185	0.382053	0.620978	0.915714	0.915714
2.94371	0.134537	0.337854	0.582727	0.901292	0.901292
2.90846	0.10852	0.274654	0.519249	0.871382	0.871382
2.87404	0.067799	0.195715	0.439924	0.83521	0.774962
2.84042	0.048237	0.157939	0.392563	0.813187	0.76949
2.80758	0.040632	0.149106	0.37742	0.803512	0.765647
2.7755	0.028817	0.11881	0.327795	0.784568	0.754906
2.74414	0.033033	0.109347	0.284388	0.748673	0.720448
2.71347	0.026254	0.085551	0.250436	0.704224	0.674432
2.68349	0.014557	0.070082	0.211441	0.658659	0.630125
2.65416	0.017857	0.051009	0.189343	0.617923	0.592855
2.62547	0.019583	0.04552	0.181811	0.570146	0.54784
2.59739	0.000662	0.018221	0.128008	0.533235	0.506941
2.5699	0.00863	0.032046	0.113021	0.504838	0.479165
2.54299	0.010991	0.026055	0.110896	0.465901	0.444911
2.51664	-0.00241	0.019085	0.069098	0.411547	0.397673
2.49083	-0.003264	0.012842	0.062412	0.371031	0.358603
2.46554	0.005478	0.021776	0.060197	0.342255	0.326407
2.44076	0.006167	0.017405	0.047139	0.310198	0.293374
2.41648	0.005563	0.017216	0.049951	0.277508	0.2615
2.39267	0.008523	0.021458	0.037691	0.240665	0.227585
2.36933	0.00416	0.010015	0.035682	0.225446	0.216232
2.34643	0.00531	0.009775	0.04414	0.220805	0.216173
2.32398	0.006659	0.015237	0.032077	0.194517	0.194561
2.30195	-0.002241	-0.002909	0.033293	0.147241	0.148738
2.28034	-0.005856	0.002077	0.019402	0.131155	0.137474
2.25913	0.005296	-0.001526	0.015951	0.130741	0.133807
2.2383	-0.001673	0.001974	0.016746	0.119546	0.114853
2.21786	-0.001358	0.009454	0.02369	0.099243	0.090639
2.19779	0.010055	0.010384	0.015332	0.093486	0.082811
2.17808	-0.00198	0.002433	0.004882	0.099712	0.089377
2.15872	-0.005566	0.004538	0.00031	0.086656	0.080529
2.1397	0.002796	0.012266	0.001905	0.047099	0.044777
2.12101	-0.001461	0.000628	-0.002806	0.01574	0.014656
2.10265	0.001404	0.002714	-0.0073	0.027428	0.022247
2.0846	0.002612	0.004782	-0.005061	0.054791	0.045562
2.06686	-0.002134	0.000107	0.023912	0.063792	0.051642
2.04942	-0.004917	-2.5e-05	0.021884	0.049015	0.043512
2.03227	0.003066	-0.001316	0.005671	0.036595	0.035089
2.0154	0.007049	0.0108	0.002416	0.048391	0.048688
1.99881	0.002373	0.019896	0.017742	0.057386	0.06033
1.9825	-0.003689	-0.001317	0.015508	0.054784	0.066426
1.96645	0.002005	-0.000608	0.00193	0.043522	0.062607
1.95065	-0.003622	-0.011947	0.008961	0.027808	0.042678
1.93511	0.004145	0.001886	0.006308	0.011954	0.01866
1.91981	0.006444	0.005869	0.00735	0.011339	0.018179
1.90475	0.005853	0.000289	-0.003537	0.013231	0.016624
1.88993	0.00167	0.000495	0.01138	0.00922	0.005885
1.87534	0.005595	0.006498	0.017923	-0.003771	-0.005935
1.86097	0.003024	0.00449	0.001316	-0.008842	-0.002493
1.84681	0.007054	0.007519	-0.009438	0.000515	0.004716
1.83288	0.008236	0.000643	-0.008878	0.011753	0.010537
1.81915	0.004274	-0.004384	0.001528	0.005164	0.000998
1.80562	-0.00216	-0.001428	-0.013179	-0.016656	-0.015997
1.7923	-0.001806	-0.002133	-0.011765	-0.028747	-0.023896
1.77916	0.005279	-0.004987	0.001949	-0.039971	-0.041921
1.76623	-0.003405	0.000849	0.000466	-0.050418	-0.059247
1.75347	-0.004196	0.00377	-0.015151	-0.048184	-0.058514
1.7409	-0.004587	-0.00961	-0.010472	-0.041206	-0.041978
1.72851	0.002682	0.002889	0.004309	-0.033971	-0.027341
1.7163	0.002199	0.000489	-0.000765	-0.022672	-0.008709
1.70425	-0.001093	-0.007126	-0.015157	-0.011819	-0.002361
1.69238	-0.003113	-0.008881	-0.01317	-0.021901	-0.023409
1.68066	-0.00246	-0.003732	-0.018038	-0.042103	-0.047557
1.66911	-0.00415	-0.014672	-0.01597	-0.044571	-0.048189
1.65772	-0.010195	-0.004587	-0.007014	-0.036574	-0.036668
1.64648	2e-06	0.000674	-0.006469	-0.0285	-0.031154
1.63539	0.00292	0.002914	0.000951	-0.026655	-0.03266
1.62445	0.000255	0.008649	0.005083	-0.031751	-0.041199
1.61366	-0.001313	0.006189	-0.001505	-0.040779	-0.044383
1.60301	-0.006423	0.00451	-0.004353	-0.039747	-0.035216
1.5925	-0.008188	-0.005878	-0.001403	-0.033446	-0.024965
1.58212	0.004109	0.003784	-0.011111	-0.025427	-0.012407
1.57188	-1.2e-05	0.008183	-0.015596	-0.017789	-0.00198
1.56177	-0.001856	-0.002101	-0.0039	-0.004589	0.008648
1.5518	-0.004303	-0.00717	-0.003828	0.005272	0.012678
1.54194	0.001161	-4.1e-05	-0.006576	0.01007	0.01202
1.53221	-0.002136	-0.001563	0.003341	0.015683	0.009046
1.52261	0.003688	0.003838	0.006082	0.013301	0.00132
1.51312	-0.003366	0.005922	0.002314	0.009388	-0.001919
1.50375	-0.00323	0.005196	0.008347	0.012943	0.001196
1.4945	0.000557	0.005774	0.006539	0.010788	-0.001806
1.48536	0.003729	0.009993	0.000136	-0.002763	-0.007769
1.47633	0.002116	0.007043	0.00338	0.003416	0.010577
1.46741	-0.003601	0.002369	0.0131	0.033128	0.04769
1.45859	0.002185	0.008847	0.009354	0.045159	0.057791
1.44989	0.001565	0.008061	0.015068	0.033566	0.037384
1.44128	0.002276	0.008688	0.018612	0.021273	0.018348
1.43278	-0.005083	-0.004326	0.001412	0.009667	0.005499
1.42438	-0.003637	-0.001689	-0.000875	-0.000169	-0.004627
1.41607	0.002579	0.000268	-0.002646	-8e-06	-0.004079
1.40786	-0.001759	-0.004085	-0.006611	0.008658	0.003464
1.39975	-0.001655	-0.00322	0.002729	0.022007	0.016882
1.39172	0.003215	0.006141	0.017956	0.023239	0.020702
1.38379	-0.003881	-0.00055	0.007034	0.001652	0.001884
1.37595	-0.002344	0.004454	0.004034	-0.009644	-0.00478
1.3682	0.001502	0.003036	0.004116	-0.003285	0.00315

## Sheet: S5A Fig
resolution(Å)	fsc_nomask	fsc_spherical	fsc_loose	fsc_tight	fsc_corrected
485.712	1	1	1	1	1
161.904	0.999997	0.999998	1	1	1
97.1424	0.999974	0.999985	0.999995	0.999999	0.999999
69.3874	0.999927	0.999961	0.999974	0.999996	0.999996
53.968	0.999866	0.999944	0.999969	0.999972	0.999972
44.1556	0.999736	0.999891	0.999966	0.999993	0.999993
37.3625	0.999775	0.999902	0.999963	0.999995	0.999995
32.3808	0.999691	0.999828	0.999962	0.999982	0.999982
28.5713	0.999536	0.999804	0.999948	0.999973	0.999973
25.5638	0.999217	0.999676	0.999923	0.999974	0.999974
23.1291	0.998568	0.99929	0.999777	0.999973	0.999973
21.1179	0.998114	0.999127	0.999701	0.999974	0.999974
19.4285	0.99709	0.998861	0.999519	0.999954	0.999954
17.9893	0.993944	0.997894	0.999476	0.999888	0.999888
16.7487	0.991888	0.996736	0.999116	0.999797	0.999797
15.6681	0.993786	0.997209	0.999011	0.999797	0.999797
14.7185	0.995041	0.997648	0.99917	0.999795	0.999795
13.8775	0.994182	0.997358	0.999025	0.99978	0.99978
13.1274	0.993215	0.997109	0.998926	0.999738	0.999738
12.4542	0.992778	0.997224	0.998952	0.999713	0.999713
11.8466	0.993989	0.997408	0.999071	0.999714	0.999714
11.2956	0.994177	0.997458	0.999091	0.999731	0.999731
10.7936	0.994212	0.997362	0.999151	0.999716	0.999716
10.3343	0.993796	0.997328	0.999083	0.999664	0.999664
9.91249	0.993189	0.997122	0.998837	0.999626	0.999626
9.52376	0.992068	0.996623	0.998548	0.999597	0.999597
9.16438	0.990952	0.996138	0.99834	0.999577	0.999577
8.83113	0.98857	0.995354	0.998033	0.999513	0.999513
8.52126	0.98652	0.994558	0.997831	0.999442	0.999442
8.23241	0.984638	0.993517	0.997426	0.999385	0.999385
7.96249	0.982462	0.992535	0.996971	0.999307	0.999307
7.70971	0.97788	0.9912	0.996507	0.999185	0.999185
7.47249	0.975346	0.989765	0.995479	0.998998	0.998998
7.24943	0.970641	0.987633	0.994653	0.998862	0.998862
7.0393	0.967007	0.986199	0.994282	0.998708	0.998708
6.84101	0.962386	0.983912	0.992937	0.998548	0.998548
6.65359	0.955427	0.980523	0.991252	0.998333	0.998333
6.47616	0.952327	0.97909	0.990645	0.998095	0.998095
6.30795	0.944584	0.97649	0.989145	0.997636	0.997636
6.14825	0.941207	0.974706	0.988762	0.997409	0.997409
5.99644	0.938785	0.97398	0.988503	0.997307	0.997307
5.85195	0.941634	0.97525	0.988485	0.997398	0.997398
5.71426	0.946983	0.977332	0.989137	0.997694	0.997694
5.5829	0.949839	0.978674	0.989952	0.99795	0.99795
5.45744	0.955173	0.980344	0.990992	0.998118	0.998118
5.33749	0.957466	0.981815	0.99153	0.998249	0.998249
5.22271	0.961702	0.984011	0.992142	0.998341	0.998341
5.11276	0.966171	0.985332	0.992532	0.998371	0.998371
5.00734	0.964814	0.984562	0.99196	0.998355	0.998355
4.90618	0.962817	0.983505	0.991108	0.998276	0.998276
4.80903	0.959984	0.982187	0.990671	0.998186	0.998186
4.71565	0.958861	0.981618	0.990619	0.998145	0.998145
4.62583	0.95712	0.980798	0.990395	0.998	0.998
4.53936	0.956198	0.980208	0.989638	0.997785	0.997785
4.45607	0.953671	0.978973	0.988519	0.997546	0.997546
4.37578	0.948434	0.977302	0.987155	0.997405	0.997405
4.29834	0.9405	0.973636	0.985592	0.99724	0.99724
4.22358	0.931248	0.969773	0.983865	0.997043	0.997043
4.15138	0.922389	0.966865	0.982657	0.996713	0.996713
4.08161	0.914717	0.963625	0.981449	0.996276	0.996276
4.01415	0.90265	0.95874	0.978625	0.995707	0.995707
3.94888	0.8843	0.950481	0.97409	0.994885	0.994885
3.8857	0.862805	0.939775	0.968755	0.993883	0.993883
3.8245	0.841538	0.930186	0.963219	0.992445	0.992445
3.76521	0.819869	0.91976	0.958808	0.991041	0.991041
3.70773	0.792227	0.908591	0.954278	0.989676	0.989676
3.65197	0.772065	0.899582	0.948594	0.988594	0.988594
3.59787	0.743229	0.886687	0.941196	0.987325	0.987325
3.54534	0.701842	0.866477	0.933129	0.985731	0.985731
3.49433	0.662932	0.841657	0.91992	0.983398	0.983398
3.44477	0.616954	0.819584	0.909051	0.980094	0.980094
3.39659	0.561672	0.783836	0.891728	0.975878	0.975878
3.34974	0.505374	0.744562	0.868718	0.971893	0.971893
3.30416	0.460031	0.713772	0.856175	0.969109	0.969109
3.25981	0.428701	0.684744	0.845657	0.96671	0.96671
3.21664	0.392891	0.660523	0.823872	0.9622	0.9622
3.17459	0.336558	0.604279	0.791884	0.954321	0.954321
3.13363	0.278513	0.535333	0.748465	0.943677	0.943677
3.09371	0.233523	0.48889	0.718544	0.934325	0.934325
3.05479	0.211867	0.475288	0.703342	0.927372	0.927372
3.01684	0.197718	0.432188	0.681621	0.920888	0.920888
2.97983	0.174741	0.3975	0.645433	0.912818	0.912818
2.94371	0.129013	0.326718	0.581871	0.895425	0.895425
2.90846	0.111979	0.280924	0.517281	0.870837	0.870837
2.87404	0.064699	0.210339	0.476896	0.853393	0.808695
2.84042	0.05758	0.184854	0.444501	0.839862	0.803373
2.80758	0.05162	0.15793	0.397015	0.813101	0.77433
2.7755	0.043592	0.135004	0.339165	0.775342	0.737922
2.74414	0.032258	0.109205	0.295082	0.742739	0.709441
2.71347	0.033537	0.097172	0.271157	0.719471	0.695331
2.68349	0.029847	0.087586	0.245804	0.684761	0.668102
2.65416	0.024181	0.065915	0.203243	0.635545	0.614175
2.62547	0.021925	0.048985	0.160953	0.570968	0.541048
2.59739	0.017625	0.043773	0.130024	0.515617	0.485396
2.5699	0.006699	0.032298	0.126546	0.487935	0.458633
2.54299	0.009973	0.038156	0.126541	0.470049	0.441513
2.51664	0.002195	0.025299	0.097393	0.43181	0.406958
2.49083	0.009331	0.019624	0.062875	0.369043	0.351874
2.46554	0.002765	0.012737	0.062061	0.307737	0.296628
2.44076	0.004476	0.023656	0.069855	0.271861	0.2537
2.41648	0.0015	0.016774	0.065656	0.257079	0.237436
2.39267	0.005051	0.00532	0.035911	0.240375	0.218466
2.36933	0.011142	0.01436	0.033276	0.216806	0.203577
2.34643	0.003388	0.006486	0.015467	0.179391	0.168801
2.32398	0.000629	-0.000161	0.022881	0.16194	0.152761
2.30195	-0.001546	0.005067	0.020549	0.159824	0.153034
2.28034	0.004636	-0.001353	0.015464	0.13178	0.131923
2.25913	0.0054	0.005438	0.021498	0.073766	0.084302
2.2383	-0.00104	0.007055	0.01761	0.047786	0.063148
2.21786	0.002233	0.008373	0.026267	0.053721	0.071833
2.19779	0.005797	0.012217	0.019216	0.053167	0.065139
2.17808	0.006137	0.010061	0.017205	0.063357	0.064148
2.15872	0.014072	0.018623	0.01966	0.062648	0.05698
2.1397	0.003351	0.009889	0.019576	0.03376	0.025597
2.12101	0.005561	0.00649	0.024893	0.009061	-0.00536
2.10265	0.008829	0.010237	0.019049	0.016672	-0.000526
2.0846	0.000783	0.010977	0.025325	0.032045	0.01773
2.06686	-0.006241	0.006078	0.026412	0.033704	0.027674
2.04942	-0.000493	-0.001766	0.012828	0.028267	0.027239
2.03227	0.004034	0.000115	0.00536	0.004425	0.002646
2.0154	-0.000703	0.012258	0.013656	-0.018325	-0.026175
1.99881	0.003193	0.005733	0.003577	-0.009601	-0.021017
1.9825	0.001871	0.007318	0.006847	0.016801	-0.001396
1.96645	-0.000655	0.002956	0.000233	0.017728	-0.006907
1.95065	0.009532	0.0076	0.009682	-0.001377	-0.024278
1.93511	0.006281	0.003434	0.000134	-0.006276	-0.020447
1.91981	-0.002952	-0.006302	-0.009658	0.006213	-0.007487
1.90475	-0.003177	-0.000532	0.003788	0.007474	-0.006083
1.88993	0.005552	0.002514	0.010297	0.004659	-0.009906
1.87534	-0.003341	0.005187	0.008882	0.006057	-0.008
1.86097	-0.003133	-1.1e-05	0.003415	0.000356	-0.008015
1.84681	-0.000119	0.001268	0.000228	-0.014678	-0.019825
1.83288	-0.007307	6.8e-05	0.000974	-0.029814	-0.034148
1.81915	-0.003281	0.006968	0.001974	-0.038217	-0.040256
1.80562	0.006838	0.004163	0.008893	-0.034105	-0.026981
1.7923	0.003799	0.003957	0.001628	-0.017179	-0.011138
1.77916	0.002301	0.005904	-0.000579	-0.01098	-0.009357
1.76623	0.00335	0.00577	0.00573	-0.009656	-0.010528
1.75347	-0.001136	0.000567	0.004202	0.00409	-0.000497
1.7409	-0.00521	-0.003264	-0.004856	0.015625	0.009249
1.72851	-0.004515	0.007854	0.016517	0.017109	0.011738
1.7163	0.004118	0.011882	0.02882	0.010853	0.005154
1.70425	0.003212	0.009313	0.023477	0.004817	-0.005474
1.69238	-0.00214	0.000356	0.002932	-0.004307	-0.017666
1.68066	0.004539	0.002872	0.003995	-0.00767	-0.014962
1.66911	0.007496	0.004306	0.000729	-0.016381	-0.010993
1.65772	-0.001167	-9.3e-05	-0.001766	-0.022659	-0.014559
1.64648	-0.001358	0.007115	-0.000141	-0.018976	-0.022437
1.63539	0.002785	-0.00242	-0.017426	-0.012613	-0.025886
1.62445	0.001316	0.007571	0.000717	-0.015603	-0.02838
1.61366	0.00821	0.007099	0.005591	-0.018534	-0.02139
1.60301	0.000832	0.002916	0.007883	-0.015056	-0.014078
1.5925	0.007581	0.001833	0.007048	-0.008179	-0.00711
1.58212	0.003336	0.004729	0.003157	-2.8e-05	-0.001797
1.57188	-7.5e-05	0.000915	-0.013165	0.005823	0.006991
1.56177	0.000509	0.000224	-0.009177	-0.005002	-0.00109
1.5518	0.001795	-0.002239	-0.001206	-0.018521	-0.016274
1.54194	0.000742	-0.007127	0.002129	-0.026019	-0.023643
1.53221	-0.002541	-0.001139	-0.001571	-0.02775	-0.031016
1.52261	0.000814	0.002423	-0.003327	-0.027931	-0.033846
1.51312	-0.002217	0.005562	-0.00545	-0.033515	-0.034597
1.50375	0.003512	-0.000632	-0.007478	-0.031249	-0.030134
1.4945	0.002373	0.0052	-0.002801	-0.020771	-0.016812
1.48536	-0.001519	-0.001266	-0.000173	-0.011283	-0.01125
1.47633	0.001979	-0.000234	-0.010278	-0.008941	-0.019328
1.46741	-0.000232	-4.2e-05	-0.012226	-0.00809	-0.018747
1.45859	-0.001947	0.001612	-0.011716	-0.004306	-0.010375
1.44989	0.003506	0.00163	0.001594	-0.002711	0.000405
1.44128	0.004989	0.003516	0.003085	-0.003688	0.001885
1.43278	0.000414	-0.001273	0.001817	-0.000822	0.000386
1.42438	0.002877	0.002631	0.003384	0.001024	-0.001004
1.41607	0.003966	0.004099	-0.005155	-0.005758	-0.009763
1.40786	0.000302	0.003566	0.000107	-0.01286	-0.020194
1.39975	-0.001245	0.000379	0.000671	-0.005424	-0.013917
1.39172	-0.000344	0.002475	0.002247	-9.3e-05	-0.002322
1.38379	0.004022	0.002359	0.005362	0.001848	0.005828
1.37595	0.003518	0.005688	0.011252	0.003856	0.005559
1.3682	0.004432	0.002418	0.007883	0.007941	0.003955
